# Supplementary material for: Bacterioplankton Communities in Dissolved Organic Carbon-Rich Amazonian Black Water
Source: Microbiol Spectr. 2023 May 18;11(3):e04793-22. doi: 10.1128/spectrum.04793-22 (PMC10269884; doi:10.1128/spectrum.04793-22)
Supplement: Supplemental file 3 — Supplemental material. Download spectrum.04793-22-s0003.txt, TXT file, 2.9 MB [file spectrum.04793-22-s0003.txt]

KEGG_ID	KEGG_NAME
K00001	E1.1.1.1,_adh;_alcohol_dehydrogenase_[EC:1.1.1.1]
K00001	E1.1.1.1,_adh;_alcohol_dehydrogenase_[EC:1.1.1.1]
K00001	E1.1.1.1,_adh;_alcohol_dehydrogenase_[EC:1.1.1.1]
K00001	E1.1.1.1,_adh;_alcohol_dehydrogenase_[EC:1.1.1.1]
K00001	E1.1.1.1,_adh;_alcohol_dehydrogenase_[EC:1.1.1.1]
K00001	E1.1.1.1,_adh;_alcohol_dehydrogenase_[EC:1.1.1.1]
K00001	E1.1.1.1,_adh;_alcohol_dehydrogenase_[EC:1.1.1.1]
K00001	E1.1.1.1,_adh;_alcohol_dehydrogenase_[EC:1.1.1.1]
K00002	AKR1A1,_adh;_alcohol_dehydrogenase_(NADP+)_[EC:1.1.1.2]
K00002	AKR1A1,_adh;_alcohol_dehydrogenase_(NADP+)_[EC:1.1.1.2]
K00002	AKR1A1,_adh;_alcohol_dehydrogenase_(NADP+)_[EC:1.1.1.2]
K00002	AKR1A1,_adh;_alcohol_dehydrogenase_(NADP+)_[EC:1.1.1.2]
K00002	AKR1A1,_adh;_alcohol_dehydrogenase_(NADP+)_[EC:1.1.1.2]
K00003	hom;_homoserine_dehydrogenase_[EC:1.1.1.3]
K00003	hom;_homoserine_dehydrogenase_[EC:1.1.1.3]
K00003	hom;_homoserine_dehydrogenase_[EC:1.1.1.3]
K00004	BDH,_butB;_(R,R)-butanediol_dehydrogenase_/_meso-butanediol_dehydrogenase_/_diacetyl_reductase_[EC:1.1.1.4_1.1.1.-_1.1.1.303]
K00005	gldA;_glycerol_dehydrogenase_[EC:1.1.1.6]
K00005	gldA;_glycerol_dehydrogenase_[EC:1.1.1.6]
K00006	GPD1;_glycerol-3-phosphate_dehydrogenase_(NAD+)_[EC:1.1.1.8]
K00006	GPD1;_glycerol-3-phosphate_dehydrogenase_(NAD+)_[EC:1.1.1.8]
K00007	dalD;_D-arabinitol_4-dehydrogenase_[EC:1.1.1.11]
K00007	dalD;_D-arabinitol_4-dehydrogenase_[EC:1.1.1.11]
K00008	SORD,_gutB;_L-iditol_2-dehydrogenase_[EC:1.1.1.14]
K00008	SORD,_gutB;_L-iditol_2-dehydrogenase_[EC:1.1.1.14]
K00009	mtlD;_mannitol-1-phosphate_5-dehydrogenase_[EC:1.1.1.17]
K00010	iolG;_myo-inositol_2-dehydrogenase_/_D-chiro-inositol_1-dehydrogenase_[EC:1.1.1.18_1.1.1.369]
K00010	iolG;_myo-inositol_2-dehydrogenase_/_D-chiro-inositol_1-dehydrogenase_[EC:1.1.1.18_1.1.1.369]
K00011	AKR1B;_aldehyde_reductase_[EC:1.1.1.21]
K00011	AKR1B;_aldehyde_reductase_[EC:1.1.1.21]
K00011	AKR1B;_aldehyde_reductase_[EC:1.1.1.21]
K00011	AKR1B;_aldehyde_reductase_[EC:1.1.1.21]
K00011	AKR1B;_aldehyde_reductase_[EC:1.1.1.21]
K00012	UGDH,_ugd;_UDPglucose_6-dehydrogenase_[EC:1.1.1.22]
K00012	UGDH,_ugd;_UDPglucose_6-dehydrogenase_[EC:1.1.1.22]
K00012	UGDH,_ugd;_UDPglucose_6-dehydrogenase_[EC:1.1.1.22]
K00013	hisD;_histidinol_dehydrogenase_[EC:1.1.1.23]
K00014	aroE;_shikimate_dehydrogenase_[EC:1.1.1.25]
K00015	gyaR,_GOR1;_glyoxylate_reductase_[EC:1.1.1.26]
K00016	LDH,_ldh;_L-lactate_dehydrogenase_[EC:1.1.1.27]
K00016	LDH,_ldh;_L-lactate_dehydrogenase_[EC:1.1.1.27]
K00016	LDH,_ldh;_L-lactate_dehydrogenase_[EC:1.1.1.27]
K00016	LDH,_ldh;_L-lactate_dehydrogenase_[EC:1.1.1.27]
K00016	LDH,_ldh;_L-lactate_dehydrogenase_[EC:1.1.1.27]
K00016	LDH,_ldh;_L-lactate_dehydrogenase_[EC:1.1.1.27]
K00016	LDH,_ldh;_L-lactate_dehydrogenase_[EC:1.1.1.27]
K00016	LDH,_ldh;_L-lactate_dehydrogenase_[EC:1.1.1.27]
K00018	hprA;_glycerate_dehydrogenase_[EC:1.1.1.29]
K00018	hprA;_glycerate_dehydrogenase_[EC:1.1.1.29]
K00018	hprA;_glycerate_dehydrogenase_[EC:1.1.1.29]
K00019	E1.1.1.30,_bdh;_3-hydroxybutyrate_dehydrogenase_[EC:1.1.1.30]
K00019	E1.1.1.30,_bdh;_3-hydroxybutyrate_dehydrogenase_[EC:1.1.1.30]
K00020	HIBADH,_mmsB;_3-hydroxyisobutyrate_dehydrogenase_[EC:1.1.1.31]
K00021	HMGCR;_hydroxymethylglutaryl-CoA_reductase_(NADPH)_[EC:1.1.1.34]
K00021	HMGCR;_hydroxymethylglutaryl-CoA_reductase_(NADPH)_[EC:1.1.1.34]
K00021	HMGCR;_hydroxymethylglutaryl-CoA_reductase_(NADPH)_[EC:1.1.1.34]
K00022	HADH;_3-hydroxyacyl-CoA_dehydrogenase_[EC:1.1.1.35]
K00022	HADH;_3-hydroxyacyl-CoA_dehydrogenase_[EC:1.1.1.35]
K00022	HADH;_3-hydroxyacyl-CoA_dehydrogenase_[EC:1.1.1.35]
K00022	HADH;_3-hydroxyacyl-CoA_dehydrogenase_[EC:1.1.1.35]
K00022	HADH;_3-hydroxyacyl-CoA_dehydrogenase_[EC:1.1.1.35]
K00022	HADH;_3-hydroxyacyl-CoA_dehydrogenase_[EC:1.1.1.35]
K00022	HADH;_3-hydroxyacyl-CoA_dehydrogenase_[EC:1.1.1.35]
K00022	HADH;_3-hydroxyacyl-CoA_dehydrogenase_[EC:1.1.1.35]
K00023	phbB;_acetoacetyl-CoA_reductase_[EC:1.1.1.36]
K00023	phbB;_acetoacetyl-CoA_reductase_[EC:1.1.1.36]
K00024	mdh;_malate_dehydrogenase_[EC:1.1.1.37]
K00024	mdh;_malate_dehydrogenase_[EC:1.1.1.37]
K00024	mdh;_malate_dehydrogenase_[EC:1.1.1.37]
K00024	mdh;_malate_dehydrogenase_[EC:1.1.1.37]
K00024	mdh;_malate_dehydrogenase_[EC:1.1.1.37]
K00024	mdh;_malate_dehydrogenase_[EC:1.1.1.37]
K00024	mdh;_malate_dehydrogenase_[EC:1.1.1.37]
K00025	MDH1;_malate_dehydrogenase_[EC:1.1.1.37]
K00025	MDH1;_malate_dehydrogenase_[EC:1.1.1.37]
K00025	MDH1;_malate_dehydrogenase_[EC:1.1.1.37]
K00025	MDH1;_malate_dehydrogenase_[EC:1.1.1.37]
K00025	MDH1;_malate_dehydrogenase_[EC:1.1.1.37]
K00025	MDH1;_malate_dehydrogenase_[EC:1.1.1.37]
K00026	MDH2;_malate_dehydrogenase_[EC:1.1.1.37]
K00026	MDH2;_malate_dehydrogenase_[EC:1.1.1.37]
K00026	MDH2;_malate_dehydrogenase_[EC:1.1.1.37]
K00026	MDH2;_malate_dehydrogenase_[EC:1.1.1.37]
K00026	MDH2;_malate_dehydrogenase_[EC:1.1.1.37]
K00027	ME2,_sfcA,_maeA;_malate_dehydrogenase_(oxaloacetate-decarboxylating)_[EC:1.1.1.38]
K00027	ME2,_sfcA,_maeA;_malate_dehydrogenase_(oxaloacetate-decarboxylating)_[EC:1.1.1.38]
K00028	E1.1.1.39;_malate_dehydrogenase_(decarboxylating)_[EC:1.1.1.39]
K00028	E1.1.1.39;_malate_dehydrogenase_(decarboxylating)_[EC:1.1.1.39]
K00029	E1.1.1.40,_maeB;_malate_dehydrogenase_(oxaloacetate-decarboxylating)(NADP+)_[EC:1.1.1.40]
K00029	E1.1.1.40,_maeB;_malate_dehydrogenase_(oxaloacetate-decarboxylating)(NADP+)_[EC:1.1.1.40]
K00029	E1.1.1.40,_maeB;_malate_dehydrogenase_(oxaloacetate-decarboxylating)(NADP+)_[EC:1.1.1.40]
K00030	IDH3;_isocitrate_dehydrogenase_(NAD+)_[EC:1.1.1.41]
K00031	IDH1,_IDH2,_icd;_isocitrate_dehydrogenase_[EC:1.1.1.42]
K00031	IDH1,_IDH2,_icd;_isocitrate_dehydrogenase_[EC:1.1.1.42]
K00031	IDH1,_IDH2,_icd;_isocitrate_dehydrogenase_[EC:1.1.1.42]
K00031	IDH1,_IDH2,_icd;_isocitrate_dehydrogenase_[EC:1.1.1.42]
K00032	E1.1.1.43;_phosphogluconate_2-dehydrogenase_[EC:1.1.1.43]
K00032	E1.1.1.43;_phosphogluconate_2-dehydrogenase_[EC:1.1.1.43]
K00033	PGD,_gnd,_gntZ;_6-phosphogluconate_dehydrogenase_[EC:1.1.1.44_1.1.1.343]
K00033	PGD,_gnd,_gntZ;_6-phosphogluconate_dehydrogenase_[EC:1.1.1.44_1.1.1.343]
K00034	gdh;_glucose_1-dehydrogenase_[EC:1.1.1.47]
K00035	gal;_D-galactose_1-dehydrogenase_[EC:1.1.1.48]
K00036	G6PD,_zwf;_glucose-6-phosphate_1-dehydrogenase_[EC:1.1.1.49_1.1.1.363]
K00036	G6PD,_zwf;_glucose-6-phosphate_1-dehydrogenase_[EC:1.1.1.49_1.1.1.363]
K00036	G6PD,_zwf;_glucose-6-phosphate_1-dehydrogenase_[EC:1.1.1.49_1.1.1.363]
K00036	G6PD,_zwf;_glucose-6-phosphate_1-dehydrogenase_[EC:1.1.1.49_1.1.1.363]
K00037	AKR1C4;_3alpha-hydroxysteroid_3-dehydrogenase_/_chlordecone_reductase_[EC:1.1.1.50_1.1.1.357_1.1.1.225]
K00037	AKR1C4;_3alpha-hydroxysteroid_3-dehydrogenase_/_chlordecone_reductase_[EC:1.1.1.50_1.1.1.357_1.1.1.225]
K00038	E1.1.1.53;_3alpha(or_20beta)-hydroxysteroid_dehydrogenase_[EC:1.1.1.53]
K00039	rbtD;_ribitol_2-dehydrogenase_[EC:1.1.1.56]
K00040	uxuB;_fructuronate_reductase_[EC:1.1.1.57]
K00041	uxaB;_tagaturonate_reductase_[EC:1.1.1.58]
K00042	garR,_glxR;_2-hydroxy-3-oxopropionate_reductase_[EC:1.1.1.60]
K00043	gbd;_4-hydroxybutyrate_dehydrogenase_[EC:1.1.1.61]
K00044	HSD17B1;_17beta-estradiol_17-dehydrogenase_[EC:1.1.1.62]
K00044	HSD17B1;_17beta-estradiol_17-dehydrogenase_[EC:1.1.1.62]
K00045	E1.1.1.67,_mtlK;_mannitol_2-dehydrogenase_[EC:1.1.1.67]
K00046	idnO;_gluconate_5-dehydrogenase_[EC:1.1.1.69]
K00048	fucO;_lactaldehyde_reductase_[EC:1.1.1.77]
K00048	fucO;_lactaldehyde_reductase_[EC:1.1.1.77]
K00049	GRHPR;_glyoxylate/hydroxypyruvate_reductase_[EC:1.1.1.79_1.1.1.81]
K00049	GRHPR;_glyoxylate/hydroxypyruvate_reductase_[EC:1.1.1.79_1.1.1.81]
K00049	GRHPR;_glyoxylate/hydroxypyruvate_reductase_[EC:1.1.1.79_1.1.1.81]
K00050	ttuD;_hydroxypyruvate_reductase_[EC:1.1.1.81]
K00050	ttuD;_hydroxypyruvate_reductase_[EC:1.1.1.81]
K00051	E1.1.1.82;_malate_dehydrogenase_(NADP+)_[EC:1.1.1.82]
K00051	E1.1.1.82;_malate_dehydrogenase_(NADP+)_[EC:1.1.1.82]
K00052	leuB,_IMDH;_3-isopropylmalate_dehydrogenase_[EC:1.1.1.85]
K00052	leuB,_IMDH;_3-isopropylmalate_dehydrogenase_[EC:1.1.1.85]
K00053	ilvC;_ketol-acid_reductoisomerase_[EC:1.1.1.86]
K00053	ilvC;_ketol-acid_reductoisomerase_[EC:1.1.1.86]
K00054	mvaA;_hydroxymethylglutaryl-CoA_reductase_[EC:1.1.1.88]
K00055	E1.1.1.90;_aryl-alcohol_dehydrogenase_[EC:1.1.1.90]
K00055	E1.1.1.90;_aryl-alcohol_dehydrogenase_[EC:1.1.1.90]
K00055	E1.1.1.90;_aryl-alcohol_dehydrogenase_[EC:1.1.1.90]
K00055	E1.1.1.90;_aryl-alcohol_dehydrogenase_[EC:1.1.1.90]
K00057	gpsA;_glycerol-3-phosphate_dehydrogenase_(NAD(P)+)_[EC:1.1.1.94]
K00058	serA,_PHGDH;_D-3-phosphoglycerate_dehydrogenase_/_2-oxoglutarate_reductase_[EC:1.1.1.95_1.1.1.399]
K00058	serA,_PHGDH;_D-3-phosphoglycerate_dehydrogenase_/_2-oxoglutarate_reductase_[EC:1.1.1.95_1.1.1.399]
K00058	serA,_PHGDH;_D-3-phosphoglycerate_dehydrogenase_/_2-oxoglutarate_reductase_[EC:1.1.1.95_1.1.1.399]
K00058	serA,_PHGDH;_D-3-phosphoglycerate_dehydrogenase_/_2-oxoglutarate_reductase_[EC:1.1.1.95_1.1.1.399]
K00059	fabG,_OAR1;_3-oxoacyl-[acyl-carrier_protein]_reductase_[EC:1.1.1.100]
K00059	fabG,_OAR1;_3-oxoacyl-[acyl-carrier_protein]_reductase_[EC:1.1.1.100]
K00059	fabG,_OAR1;_3-oxoacyl-[acyl-carrier_protein]_reductase_[EC:1.1.1.100]
K00059	fabG,_OAR1;_3-oxoacyl-[acyl-carrier_protein]_reductase_[EC:1.1.1.100]
K00060	tdh;_threonine_3-dehydrogenase_[EC:1.1.1.103]
K00061	RDH5;_11-cis-retinol_dehydrogenase_[EC:1.1.1.315]
K00062	E1.1.1.116;_D-arabinose_1-dehydrogenase_[EC:1.1.1.116]
K00063	ARA1;_D-arabinose_1-dehydrogenase_[EC:1.1.1.117]
K00064	E1.1.1.122;_D-threo-aldose_1-dehydrogenase_[EC:1.1.1.122]
K00064	E1.1.1.122;_D-threo-aldose_1-dehydrogenase_[EC:1.1.1.122]
K00065	kduD;_2-dehydro-3-deoxy-D-gluconate_5-dehydrogenase_[EC:1.1.1.127]
K00066	algD;_GDP-mannose_6-dehydrogenase_[EC:1.1.1.132]
K00066	algD;_GDP-mannose_6-dehydrogenase_[EC:1.1.1.132]
K00066	algD;_GDP-mannose_6-dehydrogenase_[EC:1.1.1.132]
K00067	rfbD,_rmlD;_dTDP-4-dehydrorhamnose_reductase_[EC:1.1.1.133]
K00067	rfbD,_rmlD;_dTDP-4-dehydrorhamnose_reductase_[EC:1.1.1.133]
K00068	srlD;_sorbitol-6-phosphate_2-dehydrogenase_[EC:1.1.1.140]
K00069	HPGD;_15-hydroxyprostaglandin_dehydrogenase_(NAD)_[EC:1.1.1.141]
K00069	HPGD;_15-hydroxyprostaglandin_dehydrogenase_(NAD)_[EC:1.1.1.141]
K00070	HSD3B;_3beta-hydroxy-Delta5-steroid_dehydrogenase_/_steroid_Delta-isomerase_[EC:1.1.1.145_5.3.3.1]
K00070	HSD3B;_3beta-hydroxy-Delta5-steroid_dehydrogenase_/_steroid_Delta-isomerase_[EC:1.1.1.145_5.3.3.1]
K00070	HSD3B;_3beta-hydroxy-Delta5-steroid_dehydrogenase_/_steroid_Delta-isomerase_[EC:1.1.1.145_5.3.3.1]
K00070	HSD3B;_3beta-hydroxy-Delta5-steroid_dehydrogenase_/_steroid_Delta-isomerase_[EC:1.1.1.145_5.3.3.1]
K00070	HSD3B;_3beta-hydroxy-Delta5-steroid_dehydrogenase_/_steroid_Delta-isomerase_[EC:1.1.1.145_5.3.3.1]
K00071	HSD11B2;_corticosteroid_11-beta-dehydrogenase_isozyme_2_[EC:1.1.1.-]
K00071	HSD11B2;_corticosteroid_11-beta-dehydrogenase_isozyme_2_[EC:1.1.1.-]
K00072	SPR;_sepiapterin_reductase_[EC:1.1.1.153]
K00072	SPR;_sepiapterin_reductase_[EC:1.1.1.153]
K00073	allD;_ureidoglycolate_dehydrogenase_(NAD+)_[EC:1.1.1.350]
K00074	paaH,_hbd,_fadB,_mmgB;_3-hydroxybutyryl-CoA_dehydrogenase_[EC:1.1.1.157]
K00074	paaH,_hbd,_fadB,_mmgB;_3-hydroxybutyryl-CoA_dehydrogenase_[EC:1.1.1.157]
K00074	paaH,_hbd,_fadB,_mmgB;_3-hydroxybutyryl-CoA_dehydrogenase_[EC:1.1.1.157]
K00075	murB;_UDP-N-acetylmuramate_dehydrogenase_[EC:1.3.1.98]
K00075	murB;_UDP-N-acetylmuramate_dehydrogenase_[EC:1.3.1.98]
K00075	murB;_UDP-N-acetylmuramate_dehydrogenase_[EC:1.3.1.98]
K00076	hdhA;_7-alpha-hydroxysteroid_dehydrogenase_[EC:1.1.1.159]
K00077	panE,_apbA;_2-dehydropantoate_2-reductase_[EC:1.1.1.169]
K00078	DHDH;_dihydrodiol_dehydrogenase_/_D-xylose_1-dehydrogenase_(NADP)_[EC:1.3.1.20_1.1.1.179]
K00078	DHDH;_dihydrodiol_dehydrogenase_/_D-xylose_1-dehydrogenase_(NADP)_[EC:1.3.1.20_1.1.1.179]
K00079	CBR1;_carbonyl_reductase_1_[EC:1.1.1.184_1.1.1.189_1.1.1.197]
K00079	CBR1;_carbonyl_reductase_1_[EC:1.1.1.184_1.1.1.189_1.1.1.197]
K00079	CBR1;_carbonyl_reductase_1_[EC:1.1.1.184_1.1.1.189_1.1.1.197]
K00079	CBR1;_carbonyl_reductase_1_[EC:1.1.1.184_1.1.1.189_1.1.1.197]
K00081	CBR2;_carbonyl_reductase_2_[EC:1.1.1.184]
K00081	CBR2;_carbonyl_reductase_2_[EC:1.1.1.184]
K00082	ribD2;_5-amino-6-(5-phosphoribosylamino)uracil_reductase_[EC:1.1.1.193]
K00083	CAD;_cinnamyl-alcohol_dehydrogenase_[EC:1.1.1.195]
K00084	CBR3;_carbonyl_reductase_3_[EC:1.1.1.184]
K00084	CBR3;_carbonyl_reductase_3_[EC:1.1.1.184]
K00085	E1.1.1.200;_aldose-6-phosphate_reductase_(NADPH2)_[EC:1.1.1.200]
K00086	dhaT;_1,3-propanediol_dehydrogenase_[EC:1.1.1.202]
K00086	dhaT;_1,3-propanediol_dehydrogenase_[EC:1.1.1.202]
K00087	ygeS,_xdhA;_xanthine_dehydrogenase_molybdenum-binding_subunit_[EC:1.17.1.4]
K00088	IMPDH,_guaB;_IMP_dehydrogenase_[EC:1.1.1.205]
K00088	IMPDH,_guaB;_IMP_dehydrogenase_[EC:1.1.1.205]
K00088	IMPDH,_guaB;_IMP_dehydrogenase_[EC:1.1.1.205]
K00089	AKR1C2;_3alpha-hydroxysteroid_3-dehydrogenase_[EC:1.1.1.213_1.1.1.357]
K00089	AKR1C2;_3alpha-hydroxysteroid_3-dehydrogenase_[EC:1.1.1.213_1.1.1.357]
K00090	ghrB;_glyoxylate/hydroxypyruvate/2-ketogluconate_reductase_[EC:1.1.1.79_1.1.1.81_1.1.1.215]
K00090	ghrB;_glyoxylate/hydroxypyruvate/2-ketogluconate_reductase_[EC:1.1.1.79_1.1.1.81_1.1.1.215]
K00090	ghrB;_glyoxylate/hydroxypyruvate/2-ketogluconate_reductase_[EC:1.1.1.79_1.1.1.81_1.1.1.215]
K00090	ghrB;_glyoxylate/hydroxypyruvate/2-ketogluconate_reductase_[EC:1.1.1.79_1.1.1.81_1.1.1.215]
K00091	E1.1.1.219;_dihydroflavonol-4-reductase_[EC:1.1.1.219]
K00093	mdh;_methanol_dehydrogenase_[EC:1.1.1.244]
K00094	E1.1.1.251,_gatD;_galactitol-1-phosphate_5-dehydrogenase_[EC:1.1.1.251]
K00095	MTD;_mannitol_dehydrogenase_[EC:1.1.1.255]
K00096	araM,_egsA;_glycerol-1-phosphate_dehydrogenase_[NAD(P)+]_[EC:1.1.1.261]
K00097	pdxA;_4-hydroxythreonine-4-phosphate_dehydrogenase_[EC:1.1.1.262]
K00098	idnD;_L-idonate_5-dehydrogenase_[EC:1.1.1.264]
K00099	dxr;_1-deoxy-D-xylulose-5-phosphate_reductoisomerase_[EC:1.1.1.267]
K00100	bdhAB;_butanol_dehydrogenase_[EC:1.1.1.-]
K00101	lldD;_L-lactate_dehydrogenase_(cytochrome)_[EC:1.1.2.3]
K00102	LDHD,_dld;_D-lactate_dehydrogenase_(cytochrome)_[EC:1.1.2.4]
K00103	GULO;_L-gulonolactone_oxidase_[EC:1.1.3.8]
K00104	glcD;_glycolate_oxidase_[EC:1.1.3.15]
K00105	E1.1.3.21;_alpha-glycerophosphate_oxidase_[EC:1.1.3.21]
K00106	XDH;_xanthine_dehydrogenase/oxidase_[EC:1.17.1.4_1.17.3.2]
K00106	XDH;_xanthine_dehydrogenase/oxidase_[EC:1.17.1.4_1.17.3.2]
K00106	XDH;_xanthine_dehydrogenase/oxidase_[EC:1.17.1.4_1.17.3.2]
K00106	XDH;_xanthine_dehydrogenase/oxidase_[EC:1.17.1.4_1.17.3.2]
K00106	XDH;_xanthine_dehydrogenase/oxidase_[EC:1.17.1.4_1.17.3.2]
K00107	ALO;_D-arabinono-1,4-lactone_oxidase_[EC:1.1.3.37]
K00108	betA,_CHDH;_choline_dehydrogenase_[EC:1.1.99.1]
K00109	L2HGDH;_2-hydroxyglutarate_dehydrogenase_[EC:1.1.99.2]
K00111	glpA,_glpD;_glycerol-3-phosphate_dehydrogenase_[EC:1.1.5.3]
K00112	glpB;_glycerol-3-phosphate_dehydrogenase_subunit_B_[EC:1.1.5.3]
K00113	glpC;_glycerol-3-phosphate_dehydrogenase_subunit_C
K00114	exaA;_alcohol_dehydrogenase_(cytochrome_c)_[EC:1.1.2.8]
K00114	exaA;_alcohol_dehydrogenase_(cytochrome_c)_[EC:1.1.2.8]
K00115	GLD;_glucose_1-dehydrogenase_(FAD,_quinone)_[EC:1.1.5.9]
K00116	mqo;_malate_dehydrogenase_(quinone)_[EC:1.1.5.4]
K00116	mqo;_malate_dehydrogenase_(quinone)_[EC:1.1.5.4]
K00117	gcd;_quinoprotein_glucose_dehydrogenase_[EC:1.1.5.2]
K00118	gfo;_glucose-fructose_oxidoreductase_[EC:1.1.99.28]
K00119	E1.1.99.36;_alcohol_dehydrogenase_(nicotinoprotein)_[EC:1.1.99.36]
K00120	fgd2;_F420-dependent_hydroxymycolic_acid_dehydrogenase_[EC:1.1.98.-]
K00121	frmA,_ADH5,_adhC;_S-(hydroxymethyl)glutathione_dehydrogenase_/_alcohol_dehydrogenase_[EC:1.1.1.284_1.1.1.1]
K00121	frmA,_ADH5,_adhC;_S-(hydroxymethyl)glutathione_dehydrogenase_/_alcohol_dehydrogenase_[EC:1.1.1.284_1.1.1.1]
K00121	frmA,_ADH5,_adhC;_S-(hydroxymethyl)glutathione_dehydrogenase_/_alcohol_dehydrogenase_[EC:1.1.1.284_1.1.1.1]
K00121	frmA,_ADH5,_adhC;_S-(hydroxymethyl)glutathione_dehydrogenase_/_alcohol_dehydrogenase_[EC:1.1.1.284_1.1.1.1]
K00121	frmA,_ADH5,_adhC;_S-(hydroxymethyl)glutathione_dehydrogenase_/_alcohol_dehydrogenase_[EC:1.1.1.284_1.1.1.1]
K00121	frmA,_ADH5,_adhC;_S-(hydroxymethyl)glutathione_dehydrogenase_/_alcohol_dehydrogenase_[EC:1.1.1.284_1.1.1.1]
K00121	frmA,_ADH5,_adhC;_S-(hydroxymethyl)glutathione_dehydrogenase_/_alcohol_dehydrogenase_[EC:1.1.1.284_1.1.1.1]
K00121	frmA,_ADH5,_adhC;_S-(hydroxymethyl)glutathione_dehydrogenase_/_alcohol_dehydrogenase_[EC:1.1.1.284_1.1.1.1]
K00121	frmA,_ADH5,_adhC;_S-(hydroxymethyl)glutathione_dehydrogenase_/_alcohol_dehydrogenase_[EC:1.1.1.284_1.1.1.1]
K00121	frmA,_ADH5,_adhC;_S-(hydroxymethyl)glutathione_dehydrogenase_/_alcohol_dehydrogenase_[EC:1.1.1.284_1.1.1.1]
K00122	FDH;_formate_dehydrogenase_[EC:1.17.1.9]
K00122	FDH;_formate_dehydrogenase_[EC:1.17.1.9]
K00123	fdoG,_fdhF,_fdwA;_formate_dehydrogenase_major_subunit_[EC:1.17.1.9]
K00123	fdoG,_fdhF,_fdwA;_formate_dehydrogenase_major_subunit_[EC:1.17.1.9]
K00124	fdoH,_fdsB;_formate_dehydrogenase_iron-sulfur_subunit
K00124	fdoH,_fdsB;_formate_dehydrogenase_iron-sulfur_subunit
K00125	fdhB;_formate_dehydrogenase_(coenzyme_F420)_beta_subunit_[EC:1.17.98.3_1.8.98.6]
K00126	fdsD;_formate_dehydrogenase_subunit_delta_[EC:1.17.1.9]
K00126	fdsD;_formate_dehydrogenase_subunit_delta_[EC:1.17.1.9]
K00127	fdoI,_fdsG;_formate_dehydrogenase_subunit_gamma
K00127	fdoI,_fdsG;_formate_dehydrogenase_subunit_gamma
K00128	ALDH;_aldehyde_dehydrogenase_(NAD+)_[EC:1.2.1.3]
K00128	ALDH;_aldehyde_dehydrogenase_(NAD+)_[EC:1.2.1.3]
K00128	ALDH;_aldehyde_dehydrogenase_(NAD+)_[EC:1.2.1.3]
K00128	ALDH;_aldehyde_dehydrogenase_(NAD+)_[EC:1.2.1.3]
K00128	ALDH;_aldehyde_dehydrogenase_(NAD+)_[EC:1.2.1.3]
K00128	ALDH;_aldehyde_dehydrogenase_(NAD+)_[EC:1.2.1.3]
K00128	ALDH;_aldehyde_dehydrogenase_(NAD+)_[EC:1.2.1.3]
K00128	ALDH;_aldehyde_dehydrogenase_(NAD+)_[EC:1.2.1.3]
K00128	ALDH;_aldehyde_dehydrogenase_(NAD+)_[EC:1.2.1.3]
K00128	ALDH;_aldehyde_dehydrogenase_(NAD+)_[EC:1.2.1.3]
K00128	ALDH;_aldehyde_dehydrogenase_(NAD+)_[EC:1.2.1.3]
K00128	ALDH;_aldehyde_dehydrogenase_(NAD+)_[EC:1.2.1.3]
K00128	ALDH;_aldehyde_dehydrogenase_(NAD+)_[EC:1.2.1.3]
K00128	ALDH;_aldehyde_dehydrogenase_(NAD+)_[EC:1.2.1.3]
K00129	E1.2.1.5;_aldehyde_dehydrogenase_(NAD(P)+)_[EC:1.2.1.5]
K00129	E1.2.1.5;_aldehyde_dehydrogenase_(NAD(P)+)_[EC:1.2.1.5]
K00129	E1.2.1.5;_aldehyde_dehydrogenase_(NAD(P)+)_[EC:1.2.1.5]
K00129	E1.2.1.5;_aldehyde_dehydrogenase_(NAD(P)+)_[EC:1.2.1.5]
K00129	E1.2.1.5;_aldehyde_dehydrogenase_(NAD(P)+)_[EC:1.2.1.5]
K00129	E1.2.1.5;_aldehyde_dehydrogenase_(NAD(P)+)_[EC:1.2.1.5]
K00129	E1.2.1.5;_aldehyde_dehydrogenase_(NAD(P)+)_[EC:1.2.1.5]
K00129	E1.2.1.5;_aldehyde_dehydrogenase_(NAD(P)+)_[EC:1.2.1.5]
K00130	betB,_gbsA;_betaine-aldehyde_dehydrogenase_[EC:1.2.1.8]
K00131	gapN;_glyceraldehyde-3-phosphate_dehydrogenase_(NADP+)_[EC:1.2.1.9]
K00131	gapN;_glyceraldehyde-3-phosphate_dehydrogenase_(NADP+)_[EC:1.2.1.9]
K00132	E1.2.1.10;_acetaldehyde_dehydrogenase_(acetylating)_[EC:1.2.1.10]
K00132	E1.2.1.10;_acetaldehyde_dehydrogenase_(acetylating)_[EC:1.2.1.10]
K00133	asd;_aspartate-semialdehyde_dehydrogenase_[EC:1.2.1.11]
K00133	asd;_aspartate-semialdehyde_dehydrogenase_[EC:1.2.1.11]
K00133	asd;_aspartate-semialdehyde_dehydrogenase_[EC:1.2.1.11]
K00133	asd;_aspartate-semialdehyde_dehydrogenase_[EC:1.2.1.11]
K00134	GAPDH,_gapA;_glyceraldehyde_3-phosphate_dehydrogenase_[EC:1.2.1.12]
K00134	GAPDH,_gapA;_glyceraldehyde_3-phosphate_dehydrogenase_[EC:1.2.1.12]
K00134	GAPDH,_gapA;_glyceraldehyde_3-phosphate_dehydrogenase_[EC:1.2.1.12]
K00134	GAPDH,_gapA;_glyceraldehyde_3-phosphate_dehydrogenase_[EC:1.2.1.12]
K00134	GAPDH,_gapA;_glyceraldehyde_3-phosphate_dehydrogenase_[EC:1.2.1.12]
K00134	GAPDH,_gapA;_glyceraldehyde_3-phosphate_dehydrogenase_[EC:1.2.1.12]
K00134	GAPDH,_gapA;_glyceraldehyde_3-phosphate_dehydrogenase_[EC:1.2.1.12]
K00134	GAPDH,_gapA;_glyceraldehyde_3-phosphate_dehydrogenase_[EC:1.2.1.12]
K00135	gabD;_succinate-semialdehyde_dehydrogenase_/_glutarate-semialdehyde_dehydrogenase_[EC:1.2.1.16_1.2.1.79_1.2.1.20]
K00135	gabD;_succinate-semialdehyde_dehydrogenase_/_glutarate-semialdehyde_dehydrogenase_[EC:1.2.1.16_1.2.1.79_1.2.1.20]
K00135	gabD;_succinate-semialdehyde_dehydrogenase_/_glutarate-semialdehyde_dehydrogenase_[EC:1.2.1.16_1.2.1.79_1.2.1.20]
K00135	gabD;_succinate-semialdehyde_dehydrogenase_/_glutarate-semialdehyde_dehydrogenase_[EC:1.2.1.16_1.2.1.79_1.2.1.20]
K00135	gabD;_succinate-semialdehyde_dehydrogenase_/_glutarate-semialdehyde_dehydrogenase_[EC:1.2.1.16_1.2.1.79_1.2.1.20]
K00137	prr;_aminobutyraldehyde_dehydrogenase_[EC:1.2.1.19]
K00137	prr;_aminobutyraldehyde_dehydrogenase_[EC:1.2.1.19]
K00137	prr;_aminobutyraldehyde_dehydrogenase_[EC:1.2.1.19]
K00138	aldB;_aldehyde_dehydrogenase_[EC:1.2.1.-]
K00138	aldB;_aldehyde_dehydrogenase_[EC:1.2.1.-]
K00139	ALDH5A1;_succinate-semialdehyde_dehydrogenase_[EC:1.2.1.24]
K00139	ALDH5A1;_succinate-semialdehyde_dehydrogenase_[EC:1.2.1.24]
K00140	mmsA,_iolA,_ALDH6A1;_malonate-semialdehyde_dehydrogenase_(acetylating)_/_methylmalonate-semialdehyde_dehydrogenase_[EC:1.2.1.18_1.2.1.27]
K00140	mmsA,_iolA,_ALDH6A1;_malonate-semialdehyde_dehydrogenase_(acetylating)_/_methylmalonate-semialdehyde_dehydrogenase_[EC:1.2.1.18_1.2.1.27]
K00140	mmsA,_iolA,_ALDH6A1;_malonate-semialdehyde_dehydrogenase_(acetylating)_/_methylmalonate-semialdehyde_dehydrogenase_[EC:1.2.1.18_1.2.1.27]
K00140	mmsA,_iolA,_ALDH6A1;_malonate-semialdehyde_dehydrogenase_(acetylating)_/_methylmalonate-semialdehyde_dehydrogenase_[EC:1.2.1.18_1.2.1.27]
K00141	xylC;_benzaldehyde_dehydrogenase_(NAD)_[EC:1.2.1.28]
K00141	xylC;_benzaldehyde_dehydrogenase_(NAD)_[EC:1.2.1.28]
K00141	xylC;_benzaldehyde_dehydrogenase_(NAD)_[EC:1.2.1.28]
K00142	AASDH;_acyl-CoA_synthetase_[EC:6.2.1.-]
K00143	LYS2;_L-2-aminoadipate_reductase_[EC:1.2.1.95]
K00145	argC;_N-acetyl-gamma-glutamyl-phosphate_reductase_[EC:1.2.1.38]
K00146	feaB;_phenylacetaldehyde_dehydrogenase_[EC:1.2.1.39]
K00146	feaB;_phenylacetaldehyde_dehydrogenase_[EC:1.2.1.39]
K00147	proA;_glutamate-5-semialdehyde_dehydrogenase_[EC:1.2.1.41]
K00147	proA;_glutamate-5-semialdehyde_dehydrogenase_[EC:1.2.1.41]
K00148	fdhA;_glutathione-independent_formaldehyde_dehydrogenase_[EC:1.2.1.46]
K00148	fdhA;_glutathione-independent_formaldehyde_dehydrogenase_[EC:1.2.1.46]
K00149	ALDH9A1;_aldehyde_dehydrogenase_family_9_member_A1_[EC:1.2.1.47_1.2.1.3]
K00149	ALDH9A1;_aldehyde_dehydrogenase_family_9_member_A1_[EC:1.2.1.47_1.2.1.3]
K00149	ALDH9A1;_aldehyde_dehydrogenase_family_9_member_A1_[EC:1.2.1.47_1.2.1.3]
K00149	ALDH9A1;_aldehyde_dehydrogenase_family_9_member_A1_[EC:1.2.1.47_1.2.1.3]
K00149	ALDH9A1;_aldehyde_dehydrogenase_family_9_member_A1_[EC:1.2.1.47_1.2.1.3]
K00149	ALDH9A1;_aldehyde_dehydrogenase_family_9_member_A1_[EC:1.2.1.47_1.2.1.3]
K00149	ALDH9A1;_aldehyde_dehydrogenase_family_9_member_A1_[EC:1.2.1.47_1.2.1.3]
K00149	ALDH9A1;_aldehyde_dehydrogenase_family_9_member_A1_[EC:1.2.1.47_1.2.1.3]
K00149	ALDH9A1;_aldehyde_dehydrogenase_family_9_member_A1_[EC:1.2.1.47_1.2.1.3]
K00149	ALDH9A1;_aldehyde_dehydrogenase_family_9_member_A1_[EC:1.2.1.47_1.2.1.3]
K00149	ALDH9A1;_aldehyde_dehydrogenase_family_9_member_A1_[EC:1.2.1.47_1.2.1.3]
K00150	gap2;_glyceraldehyde-3-phosphate_dehydrogenase_(NAD(P))_[EC:1.2.1.59]
K00150	gap2;_glyceraldehyde-3-phosphate_dehydrogenase_(NAD(P))_[EC:1.2.1.59]
K00151	hpaE,_hpcC;_5-carboxymethyl-2-hydroxymuconic-semialdehyde_dehydrogenase_[EC:1.2.1.60]
K00152	nahF;_salicylaldehyde_dehydrogenase_[EC:1.2.1.65]
K00153	E1.1.1.306;_S-(hydroxymethyl)mycothiol_dehydrogenase_[EC:1.1.1.306]
K00154	E1.2.1.68;_coniferyl-aldehyde_dehydrogenase_[EC:1.2.1.68]
K00155	LNAA,_LNBA;_L-tyrosine_reductase_[EC:1.2.1.101]
K00156	poxB;_pyruvate_dehydrogenase_(quinone)_[EC:1.2.5.1]
K00157	AOX;_aldehyde_oxidase_[EC:1.2.3.1]
K00157	AOX;_aldehyde_oxidase_[EC:1.2.3.1]
K00157	AOX;_aldehyde_oxidase_[EC:1.2.3.1]
K00157	AOX;_aldehyde_oxidase_[EC:1.2.3.1]
K00157	AOX;_aldehyde_oxidase_[EC:1.2.3.1]
K00157	AOX;_aldehyde_oxidase_[EC:1.2.3.1]
K00157	AOX;_aldehyde_oxidase_[EC:1.2.3.1]
K00157	AOX;_aldehyde_oxidase_[EC:1.2.3.1]
K00158	E1.2.3.3,_poxL;_pyruvate_oxidase_[EC:1.2.3.3]
K00161	PDHA,_pdhA;_pyruvate_dehydrogenase_E1_component_alpha_subunit_[EC:1.2.4.1]
K00161	PDHA,_pdhA;_pyruvate_dehydrogenase_E1_component_alpha_subunit_[EC:1.2.4.1]
K00161	PDHA,_pdhA;_pyruvate_dehydrogenase_E1_component_alpha_subunit_[EC:1.2.4.1]
K00161	PDHA,_pdhA;_pyruvate_dehydrogenase_E1_component_alpha_subunit_[EC:1.2.4.1]
K00161	PDHA,_pdhA;_pyruvate_dehydrogenase_E1_component_alpha_subunit_[EC:1.2.4.1]
K00161	PDHA,_pdhA;_pyruvate_dehydrogenase_E1_component_alpha_subunit_[EC:1.2.4.1]
K00162	PDHB,_pdhB;_pyruvate_dehydrogenase_E1_component_beta_subunit_[EC:1.2.4.1]
K00162	PDHB,_pdhB;_pyruvate_dehydrogenase_E1_component_beta_subunit_[EC:1.2.4.1]
K00162	PDHB,_pdhB;_pyruvate_dehydrogenase_E1_component_beta_subunit_[EC:1.2.4.1]
K00162	PDHB,_pdhB;_pyruvate_dehydrogenase_E1_component_beta_subunit_[EC:1.2.4.1]
K00162	PDHB,_pdhB;_pyruvate_dehydrogenase_E1_component_beta_subunit_[EC:1.2.4.1]
K00162	PDHB,_pdhB;_pyruvate_dehydrogenase_E1_component_beta_subunit_[EC:1.2.4.1]
K00163	aceE;_pyruvate_dehydrogenase_E1_component_[EC:1.2.4.1]
K00163	aceE;_pyruvate_dehydrogenase_E1_component_[EC:1.2.4.1]
K00163	aceE;_pyruvate_dehydrogenase_E1_component_[EC:1.2.4.1]
K00164	OGDH,_sucA;_2-oxoglutarate_dehydrogenase_E1_component_[EC:1.2.4.2]
K00166	BCKDHA,_bkdA1;_2-oxoisovalerate_dehydrogenase_E1_component_alpha_subunit_[EC:1.2.4.4]
K00166	BCKDHA,_bkdA1;_2-oxoisovalerate_dehydrogenase_E1_component_alpha_subunit_[EC:1.2.4.4]
K00167	BCKDHB,_bkdA2;_2-oxoisovalerate_dehydrogenase_E1_component_beta_subunit_[EC:1.2.4.4]
K00167	BCKDHB,_bkdA2;_2-oxoisovalerate_dehydrogenase_E1_component_beta_subunit_[EC:1.2.4.4]
K00169	porA;_pyruvate_ferredoxin_oxidoreductase_alpha_subunit_[EC:1.2.7.1]
K00169	porA;_pyruvate_ferredoxin_oxidoreductase_alpha_subunit_[EC:1.2.7.1]
K00169	porA;_pyruvate_ferredoxin_oxidoreductase_alpha_subunit_[EC:1.2.7.1]
K00169	porA;_pyruvate_ferredoxin_oxidoreductase_alpha_subunit_[EC:1.2.7.1]
K00169	porA;_pyruvate_ferredoxin_oxidoreductase_alpha_subunit_[EC:1.2.7.1]
K00169	porA;_pyruvate_ferredoxin_oxidoreductase_alpha_subunit_[EC:1.2.7.1]
K00169	porA;_pyruvate_ferredoxin_oxidoreductase_alpha_subunit_[EC:1.2.7.1]
K00169	porA;_pyruvate_ferredoxin_oxidoreductase_alpha_subunit_[EC:1.2.7.1]
K00170	porB;_pyruvate_ferredoxin_oxidoreductase_beta_subunit_[EC:1.2.7.1]
K00170	porB;_pyruvate_ferredoxin_oxidoreductase_beta_subunit_[EC:1.2.7.1]
K00170	porB;_pyruvate_ferredoxin_oxidoreductase_beta_subunit_[EC:1.2.7.1]
K00170	porB;_pyruvate_ferredoxin_oxidoreductase_beta_subunit_[EC:1.2.7.1]
K00170	porB;_pyruvate_ferredoxin_oxidoreductase_beta_subunit_[EC:1.2.7.1]
K00170	porB;_pyruvate_ferredoxin_oxidoreductase_beta_subunit_[EC:1.2.7.1]
K00170	porB;_pyruvate_ferredoxin_oxidoreductase_beta_subunit_[EC:1.2.7.1]
K00170	porB;_pyruvate_ferredoxin_oxidoreductase_beta_subunit_[EC:1.2.7.1]
K00171	porD;_pyruvate_ferredoxin_oxidoreductase_delta_subunit_[EC:1.2.7.1]
K00171	porD;_pyruvate_ferredoxin_oxidoreductase_delta_subunit_[EC:1.2.7.1]
K00171	porD;_pyruvate_ferredoxin_oxidoreductase_delta_subunit_[EC:1.2.7.1]
K00171	porD;_pyruvate_ferredoxin_oxidoreductase_delta_subunit_[EC:1.2.7.1]
K00171	porD;_pyruvate_ferredoxin_oxidoreductase_delta_subunit_[EC:1.2.7.1]
K00171	porD;_pyruvate_ferredoxin_oxidoreductase_delta_subunit_[EC:1.2.7.1]
K00171	porD;_pyruvate_ferredoxin_oxidoreductase_delta_subunit_[EC:1.2.7.1]
K00171	porD;_pyruvate_ferredoxin_oxidoreductase_delta_subunit_[EC:1.2.7.1]
K00172	porC,_porG;_pyruvate_ferredoxin_oxidoreductase_gamma_subunit_[EC:1.2.7.1]
K00172	porC,_porG;_pyruvate_ferredoxin_oxidoreductase_gamma_subunit_[EC:1.2.7.1]
K00172	porC,_porG;_pyruvate_ferredoxin_oxidoreductase_gamma_subunit_[EC:1.2.7.1]
K00172	porC,_porG;_pyruvate_ferredoxin_oxidoreductase_gamma_subunit_[EC:1.2.7.1]
K00172	porC,_porG;_pyruvate_ferredoxin_oxidoreductase_gamma_subunit_[EC:1.2.7.1]
K00172	porC,_porG;_pyruvate_ferredoxin_oxidoreductase_gamma_subunit_[EC:1.2.7.1]
K00172	porC,_porG;_pyruvate_ferredoxin_oxidoreductase_gamma_subunit_[EC:1.2.7.1]
K00172	porC,_porG;_pyruvate_ferredoxin_oxidoreductase_gamma_subunit_[EC:1.2.7.1]
K00174	korA,_oorA,_oforA;_2-oxoglutarate/2-oxoacid_ferredoxin_oxidoreductase_subunit_alpha_[EC:1.2.7.3_1.2.7.11]
K00174	korA,_oorA,_oforA;_2-oxoglutarate/2-oxoacid_ferredoxin_oxidoreductase_subunit_alpha_[EC:1.2.7.3_1.2.7.11]
K00174	korA,_oorA,_oforA;_2-oxoglutarate/2-oxoacid_ferredoxin_oxidoreductase_subunit_alpha_[EC:1.2.7.3_1.2.7.11]
K00174	korA,_oorA,_oforA;_2-oxoglutarate/2-oxoacid_ferredoxin_oxidoreductase_subunit_alpha_[EC:1.2.7.3_1.2.7.11]
K00174	korA,_oorA,_oforA;_2-oxoglutarate/2-oxoacid_ferredoxin_oxidoreductase_subunit_alpha_[EC:1.2.7.3_1.2.7.11]
K00175	korB,_oorB,_oforB;_2-oxoglutarate/2-oxoacid_ferredoxin_oxidoreductase_subunit_beta_[EC:1.2.7.3_1.2.7.11]
K00175	korB,_oorB,_oforB;_2-oxoglutarate/2-oxoacid_ferredoxin_oxidoreductase_subunit_beta_[EC:1.2.7.3_1.2.7.11]
K00175	korB,_oorB,_oforB;_2-oxoglutarate/2-oxoacid_ferredoxin_oxidoreductase_subunit_beta_[EC:1.2.7.3_1.2.7.11]
K00175	korB,_oorB,_oforB;_2-oxoglutarate/2-oxoacid_ferredoxin_oxidoreductase_subunit_beta_[EC:1.2.7.3_1.2.7.11]
K00175	korB,_oorB,_oforB;_2-oxoglutarate/2-oxoacid_ferredoxin_oxidoreductase_subunit_beta_[EC:1.2.7.3_1.2.7.11]
K00176	korD,_oorD;_2-oxoglutarate_ferredoxin_oxidoreductase_subunit_delta_[EC:1.2.7.3]
K00176	korD,_oorD;_2-oxoglutarate_ferredoxin_oxidoreductase_subunit_delta_[EC:1.2.7.3]
K00177	korC,_oorC;_2-oxoglutarate_ferredoxin_oxidoreductase_subunit_gamma_[EC:1.2.7.3]
K00177	korC,_oorC;_2-oxoglutarate_ferredoxin_oxidoreductase_subunit_gamma_[EC:1.2.7.3]
K00179	iorA;_indolepyruvate_ferredoxin_oxidoreductase,_alpha_subunit_[EC:1.2.7.8]
K00180	iorB;_indolepyruvate_ferredoxin_oxidoreductase,_beta_subunit_[EC:1.2.7.8]
K00181	PORCN;_O-palmitoleoyl_transferase_[EC:2.3.1.250]
K00182	WNT2;_wingless-type_MMTV_integration_site_family,_member_2
K00182	WNT2;_wingless-type_MMTV_integration_site_family,_member_2
K00182	WNT2;_wingless-type_MMTV_integration_site_family,_member_2
K00182	WNT2;_wingless-type_MMTV_integration_site_family,_member_2
K00182	WNT2;_wingless-type_MMTV_integration_site_family,_member_2
K00182	WNT2;_wingless-type_MMTV_integration_site_family,_member_2
K00182	WNT2;_wingless-type_MMTV_integration_site_family,_member_2
K00182	WNT2;_wingless-type_MMTV_integration_site_family,_member_2
K00182	WNT2;_wingless-type_MMTV_integration_site_family,_member_2
K00182	WNT2;_wingless-type_MMTV_integration_site_family,_member_2
K00182	WNT2;_wingless-type_MMTV_integration_site_family,_member_2
K00182	WNT2;_wingless-type_MMTV_integration_site_family,_member_2
K00182	WNT2;_wingless-type_MMTV_integration_site_family,_member_2
K00182	WNT2;_wingless-type_MMTV_integration_site_family,_member_2
K00182	WNT2;_wingless-type_MMTV_integration_site_family,_member_2
K00184	dmsB;_dimethyl_sulfoxide_reductase_iron-sulfur_subunit
K00184	dmsB;_dimethyl_sulfoxide_reductase_iron-sulfur_subunit
K00185	dmsC;_dimethyl_sulfoxide_reductase_membrane_subunit
K00185	dmsC;_dimethyl_sulfoxide_reductase_membrane_subunit
K00186	vorA;_2-oxoisovalerate_ferredoxin_oxidoreductase_alpha_subunit_[EC:1.2.7.7]
K00187	vorB;_2-oxoisovalerate_ferredoxin_oxidoreductase_beta_subunit_[EC:1.2.7.7]
K00188	vorD;_2-oxoisovalerate_ferredoxin_oxidoreductase_delta_subunit_[EC:1.2.7.7]
K00189	vorG,_porG;_2-oxoisovalerate/pyruvate_ferredoxin_oxidoreductase_gamma_subunit_[EC:1.2.7.7_1.2.7.1]
K00189	vorG,_porG;_2-oxoisovalerate/pyruvate_ferredoxin_oxidoreductase_gamma_subunit_[EC:1.2.7.7_1.2.7.1]
K00189	vorG,_porG;_2-oxoisovalerate/pyruvate_ferredoxin_oxidoreductase_gamma_subunit_[EC:1.2.7.7_1.2.7.1]
K00189	vorG,_porG;_2-oxoisovalerate/pyruvate_ferredoxin_oxidoreductase_gamma_subunit_[EC:1.2.7.7_1.2.7.1]
K00189	vorG,_porG;_2-oxoisovalerate/pyruvate_ferredoxin_oxidoreductase_gamma_subunit_[EC:1.2.7.7_1.2.7.1]
K00189	vorG,_porG;_2-oxoisovalerate/pyruvate_ferredoxin_oxidoreductase_gamma_subunit_[EC:1.2.7.7_1.2.7.1]
K00189	vorG,_porG;_2-oxoisovalerate/pyruvate_ferredoxin_oxidoreductase_gamma_subunit_[EC:1.2.7.7_1.2.7.1]
K00189	vorG,_porG;_2-oxoisovalerate/pyruvate_ferredoxin_oxidoreductase_gamma_subunit_[EC:1.2.7.7_1.2.7.1]
K00189	vorG,_porG;_2-oxoisovalerate/pyruvate_ferredoxin_oxidoreductase_gamma_subunit_[EC:1.2.7.7_1.2.7.1]
K00192	cdhA;_anaerobic_carbon-monoxide_dehydrogenase,_CODH/ACS_complex_subunit_alpha_[EC:1.2.7.4]
K00193	cdhC;_acetyl-CoA_decarbonylase/synthase,_CODH/ACS_complex_subunit_beta_[EC:2.3.1.169]
K00194	cdhD,_acsD;_acetyl-CoA_decarbonylase/synthase,_CODH/ACS_complex_subunit_delta_[EC:2.1.1.245]
K00194	cdhD,_acsD;_acetyl-CoA_decarbonylase/synthase,_CODH/ACS_complex_subunit_delta_[EC:2.1.1.245]
K00195	cdhB;_anaerobic_carbon-monoxide_dehydrogenase,_CODH/ACS_complex_subunit_epsilon
K00196	cooF;_anaerobic_carbon-monoxide_dehydrogenase_iron_sulfur_subunit
K00196	cooF;_anaerobic_carbon-monoxide_dehydrogenase_iron_sulfur_subunit
K00196	cooF;_anaerobic_carbon-monoxide_dehydrogenase_iron_sulfur_subunit
K00197	cdhE,_acsC;_acetyl-CoA_decarbonylase/synthase,_CODH/ACS_complex_subunit_gamma_[EC:2.1.1.245]
K00197	cdhE,_acsC;_acetyl-CoA_decarbonylase/synthase,_CODH/ACS_complex_subunit_gamma_[EC:2.1.1.245]
K00198	cooS,_acsA;_anaerobic_carbon-monoxide_dehydrogenase_catalytic_subunit_[EC:1.2.7.4]
K00198	cooS,_acsA;_anaerobic_carbon-monoxide_dehydrogenase_catalytic_subunit_[EC:1.2.7.4]
K00198	cooS,_acsA;_anaerobic_carbon-monoxide_dehydrogenase_catalytic_subunit_[EC:1.2.7.4]
K00200	fwdA,_fmdA;_formylmethanofuran_dehydrogenase_subunit_A_[EC:1.2.7.12]
K00201	fwdB,_fmdB;_formylmethanofuran_dehydrogenase_subunit_B_[EC:1.2.7.12]
K00202	fwdC,_fmdC;_formylmethanofuran_dehydrogenase_subunit_C_[EC:1.2.7.12]
K00203	fwdD,_fmdD;_formylmethanofuran_dehydrogenase_subunit_D_[EC:1.2.7.12]
K00204	fwdH;_4Fe-4S_ferredoxin
K00205	fwdF,_fmdF;_4Fe-4S_ferredoxin
K00206	phnY;_phosphonoacetaldehyde_dehydrogenase_[EC:1.2.1.-]
K00207	DPYD;_dihydropyrimidine_dehydrogenase_(NADP+)_[EC:1.3.1.2]
K00207	DPYD;_dihydropyrimidine_dehydrogenase_(NADP+)_[EC:1.3.1.2]
K00207	DPYD;_dihydropyrimidine_dehydrogenase_(NADP+)_[EC:1.3.1.2]
K00207	DPYD;_dihydropyrimidine_dehydrogenase_(NADP+)_[EC:1.3.1.2]
K00208	fabI;_enoyl-[acyl-carrier_protein]_reductase_I_[EC:1.3.1.9_1.3.1.10]
K00208	fabI;_enoyl-[acyl-carrier_protein]_reductase_I_[EC:1.3.1.9_1.3.1.10]
K00208	fabI;_enoyl-[acyl-carrier_protein]_reductase_I_[EC:1.3.1.9_1.3.1.10]
K00208	fabI;_enoyl-[acyl-carrier_protein]_reductase_I_[EC:1.3.1.9_1.3.1.10]
K00209	fabV,_ter;_enoyl-[acyl-carrier_protein]_reductase_/_trans-2-enoyl-CoA_reductase_(NAD+)_[EC:1.3.1.9_1.3.1.44]
K00209	fabV,_ter;_enoyl-[acyl-carrier_protein]_reductase_/_trans-2-enoyl-CoA_reductase_(NAD+)_[EC:1.3.1.9_1.3.1.44]
K00209	fabV,_ter;_enoyl-[acyl-carrier_protein]_reductase_/_trans-2-enoyl-CoA_reductase_(NAD+)_[EC:1.3.1.9_1.3.1.44]
K00211	TYR1;_prephenate_dehydrogenase_(NADP+)_[EC:1.3.1.13]
K00212	AKR1C1;_20alpha/3alpha-hydroxysteroid_dehydrogenase_/_dihydrodiol_dehydrogenase_[EC:1.1.1.149_1.1.1.357_1.3.1.20]
K00212	AKR1C1;_20alpha/3alpha-hydroxysteroid_dehydrogenase_/_dihydrodiol_dehydrogenase_[EC:1.1.1.149_1.1.1.357_1.3.1.20]
K00213	DHCR7;_7-dehydrocholesterol_reductase_[EC:1.3.1.21]
K00214	BLVRA,_bvdR;_biliverdin_reductase_[EC:1.3.1.24]
K00215	dapB;_4-hydroxy-tetrahydrodipicolinate_reductase_[EC:1.17.1.8]
K00215	dapB;_4-hydroxy-tetrahydrodipicolinate_reductase_[EC:1.17.1.8]
K00216	entA;_2,3-dihydro-2,3-dihydroxybenzoate_dehydrogenase_[EC:1.3.1.28]
K00217	E1.3.1.32;_maleylacetate_reductase_[EC:1.3.1.32]
K00217	E1.3.1.32;_maleylacetate_reductase_[EC:1.3.1.32]
K00217	E1.3.1.32;_maleylacetate_reductase_[EC:1.3.1.32]
K00217	E1.3.1.32;_maleylacetate_reductase_[EC:1.3.1.32]
K00218	por;_protochlorophyllide_reductase_[EC:1.3.1.33]
K00219	fadH;_2,4-dienoyl-CoA_reductase_(NADPH2)_[EC:1.3.1.34]
K00220	tyrC;_cyclohexadieny/prephenate_dehydrogenase_[EC:1.3.1.43_1.3.1.12]
K00220	tyrC;_cyclohexadieny/prephenate_dehydrogenase_[EC:1.3.1.43_1.3.1.12]
K00221	E4.99.1.2;_alkylmercury_lyase_[EC:4.99.1.2]
K00222	TM7SF2,_ERG24;_Delta14-sterol_reductase_[EC:1.3.1.70]
K00223	ERG4;_Delta24(24(1))-sterol_reductase_[EC:1.3.1.71]
K00224	CEQORH;_chloroplastic_oxoene_reductase_[EC:1.3.1.-]
K00225	GLDH;_L-galactono-1,4-lactone_dehydrogenase_[EC:1.3.2.3]
K00226	pyrD;_dihydroorotate_dehydrogenase_(fumarate)_[EC:1.3.98.1]
K00227	SC5DL,_ERG3;_Delta7-sterol_5-desaturase_[EC:1.14.19.20]
K00228	CPOX,_hemF;_coproporphyrinogen_III_oxidase_[EC:1.3.3.3]
K00230	hemG;_menaquinone-dependent_protoporphyrinogen_oxidase_[EC:1.3.5.3]
K00231	PPOX,_hemY;_protoporphyrinogen/coproporphyrinogen_III_oxidase_[EC:1.3.3.4_1.3.3.15]
K00232	E1.3.3.6,_ACOX1,_ACOX3;_acyl-CoA_oxidase_[EC:1.3.3.6]
K00232	E1.3.3.6,_ACOX1,_ACOX3;_acyl-CoA_oxidase_[EC:1.3.3.6]
K00232	E1.3.3.6,_ACOX1,_ACOX3;_acyl-CoA_oxidase_[EC:1.3.3.6]
K00232	E1.3.3.6,_ACOX1,_ACOX3;_acyl-CoA_oxidase_[EC:1.3.3.6]
K00232	E1.3.3.6,_ACOX1,_ACOX3;_acyl-CoA_oxidase_[EC:1.3.3.6]
K00232	E1.3.3.6,_ACOX1,_ACOX3;_acyl-CoA_oxidase_[EC:1.3.3.6]
K00232	E1.3.3.6,_ACOX1,_ACOX3;_acyl-CoA_oxidase_[EC:1.3.3.6]
K00232	E1.3.3.6,_ACOX1,_ACOX3;_acyl-CoA_oxidase_[EC:1.3.3.6]
K00234	SDHA,_SDH1;_succinate_dehydrogenase_(ubiquinone)_flavoprotein_subunit_[EC:1.3.5.1]
K00234	SDHA,_SDH1;_succinate_dehydrogenase_(ubiquinone)_flavoprotein_subunit_[EC:1.3.5.1]
K00234	SDHA,_SDH1;_succinate_dehydrogenase_(ubiquinone)_flavoprotein_subunit_[EC:1.3.5.1]
K00234	SDHA,_SDH1;_succinate_dehydrogenase_(ubiquinone)_flavoprotein_subunit_[EC:1.3.5.1]
K00234	SDHA,_SDH1;_succinate_dehydrogenase_(ubiquinone)_flavoprotein_subunit_[EC:1.3.5.1]
K00234	SDHA,_SDH1;_succinate_dehydrogenase_(ubiquinone)_flavoprotein_subunit_[EC:1.3.5.1]
K00234	SDHA,_SDH1;_succinate_dehydrogenase_(ubiquinone)_flavoprotein_subunit_[EC:1.3.5.1]
K00235	SDHB,_SDH2;_succinate_dehydrogenase_(ubiquinone)_iron-sulfur_subunit_[EC:1.3.5.1]
K00235	SDHB,_SDH2;_succinate_dehydrogenase_(ubiquinone)_iron-sulfur_subunit_[EC:1.3.5.1]
K00235	SDHB,_SDH2;_succinate_dehydrogenase_(ubiquinone)_iron-sulfur_subunit_[EC:1.3.5.1]
K00235	SDHB,_SDH2;_succinate_dehydrogenase_(ubiquinone)_iron-sulfur_subunit_[EC:1.3.5.1]
K00235	SDHB,_SDH2;_succinate_dehydrogenase_(ubiquinone)_iron-sulfur_subunit_[EC:1.3.5.1]
K00235	SDHB,_SDH2;_succinate_dehydrogenase_(ubiquinone)_iron-sulfur_subunit_[EC:1.3.5.1]
K00235	SDHB,_SDH2;_succinate_dehydrogenase_(ubiquinone)_iron-sulfur_subunit_[EC:1.3.5.1]
K00236	SDHC,_SDH3;_succinate_dehydrogenase_(ubiquinone)_cytochrome_b560_subunit
K00236	SDHC,_SDH3;_succinate_dehydrogenase_(ubiquinone)_cytochrome_b560_subunit
K00236	SDHC,_SDH3;_succinate_dehydrogenase_(ubiquinone)_cytochrome_b560_subunit
K00236	SDHC,_SDH3;_succinate_dehydrogenase_(ubiquinone)_cytochrome_b560_subunit
K00236	SDHC,_SDH3;_succinate_dehydrogenase_(ubiquinone)_cytochrome_b560_subunit
K00236	SDHC,_SDH3;_succinate_dehydrogenase_(ubiquinone)_cytochrome_b560_subunit
K00236	SDHC,_SDH3;_succinate_dehydrogenase_(ubiquinone)_cytochrome_b560_subunit
K00237	SDHD,_SDH4;_succinate_dehydrogenase_(ubiquinone)_membrane_anchor_subunit
K00237	SDHD,_SDH4;_succinate_dehydrogenase_(ubiquinone)_membrane_anchor_subunit
K00237	SDHD,_SDH4;_succinate_dehydrogenase_(ubiquinone)_membrane_anchor_subunit
K00237	SDHD,_SDH4;_succinate_dehydrogenase_(ubiquinone)_membrane_anchor_subunit
K00237	SDHD,_SDH4;_succinate_dehydrogenase_(ubiquinone)_membrane_anchor_subunit
K00237	SDHD,_SDH4;_succinate_dehydrogenase_(ubiquinone)_membrane_anchor_subunit
K00237	SDHD,_SDH4;_succinate_dehydrogenase_(ubiquinone)_membrane_anchor_subunit
K00239	sdhA,_frdA;_succinate_dehydrogenase_/_fumarate_reductase,_flavoprotein_subunit_[EC:1.3.5.1_1.3.5.4]
K00239	sdhA,_frdA;_succinate_dehydrogenase_/_fumarate_reductase,_flavoprotein_subunit_[EC:1.3.5.1_1.3.5.4]
K00239	sdhA,_frdA;_succinate_dehydrogenase_/_fumarate_reductase,_flavoprotein_subunit_[EC:1.3.5.1_1.3.5.4]
K00239	sdhA,_frdA;_succinate_dehydrogenase_/_fumarate_reductase,_flavoprotein_subunit_[EC:1.3.5.1_1.3.5.4]
K00239	sdhA,_frdA;_succinate_dehydrogenase_/_fumarate_reductase,_flavoprotein_subunit_[EC:1.3.5.1_1.3.5.4]
K00240	sdhB,_frdB;_succinate_dehydrogenase_/_fumarate_reductase,_iron-sulfur_subunit_[EC:1.3.5.1_1.3.5.4]
K00240	sdhB,_frdB;_succinate_dehydrogenase_/_fumarate_reductase,_iron-sulfur_subunit_[EC:1.3.5.1_1.3.5.4]
K00240	sdhB,_frdB;_succinate_dehydrogenase_/_fumarate_reductase,_iron-sulfur_subunit_[EC:1.3.5.1_1.3.5.4]
K00240	sdhB,_frdB;_succinate_dehydrogenase_/_fumarate_reductase,_iron-sulfur_subunit_[EC:1.3.5.1_1.3.5.4]
K00241	sdhC,_frdC;_succinate_dehydrogenase_/_fumarate_reductase,_cytochrome_b_subunit
K00241	sdhC,_frdC;_succinate_dehydrogenase_/_fumarate_reductase,_cytochrome_b_subunit
K00241	sdhC,_frdC;_succinate_dehydrogenase_/_fumarate_reductase,_cytochrome_b_subunit
K00241	sdhC,_frdC;_succinate_dehydrogenase_/_fumarate_reductase,_cytochrome_b_subunit
K00242	sdhD,_frdD;_succinate_dehydrogenase_/_fumarate_reductase,_membrane_anchor_subunit
K00242	sdhD,_frdD;_succinate_dehydrogenase_/_fumarate_reductase,_membrane_anchor_subunit
K00242	sdhD,_frdD;_succinate_dehydrogenase_/_fumarate_reductase,_membrane_anchor_subunit
K00242	sdhD,_frdD;_succinate_dehydrogenase_/_fumarate_reductase,_membrane_anchor_subunit
K00243	K00243;_uncharacterized_protein
K00244	frdA;_fumarate_reductase_flavoprotein_subunit_[EC:1.3.5.4]
K00244	frdA;_fumarate_reductase_flavoprotein_subunit_[EC:1.3.5.4]
K00244	frdA;_fumarate_reductase_flavoprotein_subunit_[EC:1.3.5.4]
K00244	frdA;_fumarate_reductase_flavoprotein_subunit_[EC:1.3.5.4]
K00244	frdA;_fumarate_reductase_flavoprotein_subunit_[EC:1.3.5.4]
K00244	frdA;_fumarate_reductase_flavoprotein_subunit_[EC:1.3.5.4]
K00245	frdB;_fumarate_reductase_iron-sulfur_subunit_[EC:1.3.5.4]
K00245	frdB;_fumarate_reductase_iron-sulfur_subunit_[EC:1.3.5.4]
K00245	frdB;_fumarate_reductase_iron-sulfur_subunit_[EC:1.3.5.4]
K00245	frdB;_fumarate_reductase_iron-sulfur_subunit_[EC:1.3.5.4]
K00245	frdB;_fumarate_reductase_iron-sulfur_subunit_[EC:1.3.5.4]
K00245	frdB;_fumarate_reductase_iron-sulfur_subunit_[EC:1.3.5.4]
K00246	frdC;_fumarate_reductase_subunit_C
K00246	frdC;_fumarate_reductase_subunit_C
K00246	frdC;_fumarate_reductase_subunit_C
K00246	frdC;_fumarate_reductase_subunit_C
K00246	frdC;_fumarate_reductase_subunit_C
K00246	frdC;_fumarate_reductase_subunit_C
K00247	frdD;_fumarate_reductase_subunit_D
K00247	frdD;_fumarate_reductase_subunit_D
K00247	frdD;_fumarate_reductase_subunit_D
K00247	frdD;_fumarate_reductase_subunit_D
K00247	frdD;_fumarate_reductase_subunit_D
K00247	frdD;_fumarate_reductase_subunit_D
K00248	ACADS,_bcd;_butyryl-CoA_dehydrogenase_[EC:1.3.8.1]
K00248	ACADS,_bcd;_butyryl-CoA_dehydrogenase_[EC:1.3.8.1]
K00248	ACADS,_bcd;_butyryl-CoA_dehydrogenase_[EC:1.3.8.1]
K00248	ACADS,_bcd;_butyryl-CoA_dehydrogenase_[EC:1.3.8.1]
K00248	ACADS,_bcd;_butyryl-CoA_dehydrogenase_[EC:1.3.8.1]
K00249	ACADM,_acd;_acyl-CoA_dehydrogenase_[EC:1.3.8.7]
K00249	ACADM,_acd;_acyl-CoA_dehydrogenase_[EC:1.3.8.7]
K00249	ACADM,_acd;_acyl-CoA_dehydrogenase_[EC:1.3.8.7]
K00251	AKR1D1;_3-oxo-5-beta-steroid_4-dehydrogenase_[EC:1.3.1.3]
K00251	AKR1D1;_3-oxo-5-beta-steroid_4-dehydrogenase_[EC:1.3.1.3]
K00252	GCDH,_gcdH;_glutaryl-CoA_dehydrogenase_[EC:1.3.8.6]
K00252	GCDH,_gcdH;_glutaryl-CoA_dehydrogenase_[EC:1.3.8.6]
K00252	GCDH,_gcdH;_glutaryl-CoA_dehydrogenase_[EC:1.3.8.6]
K00252	GCDH,_gcdH;_glutaryl-CoA_dehydrogenase_[EC:1.3.8.6]
K00253	IVD,_ivd;_isovaleryl-CoA_dehydrogenase_[EC:1.3.8.4]
K00254	DHODH,_pyrD;_dihydroorotate_dehydrogenase_[EC:1.3.5.2]
K00255	ACADL;_long-chain-acyl-CoA_dehydrogenase_[EC:1.3.8.8]
K00255	ACADL;_long-chain-acyl-CoA_dehydrogenase_[EC:1.3.8.8]
K00257	mbtN,_fadE14;_acyl-ACP_dehydrogenase_[EC:1.3.99.-]
K00258	SWNR;_swainsonine_biosynthesis_oxidoreductase_SwnR_[EC:1.3.1.-]
K00259	ald;_alanine_dehydrogenase_[EC:1.4.1.1]
K00259	ald;_alanine_dehydrogenase_[EC:1.4.1.1]
K00260	gudB,_rocG;_glutamate_dehydrogenase_[EC:1.4.1.2]
K00260	gudB,_rocG;_glutamate_dehydrogenase_[EC:1.4.1.2]
K00260	gudB,_rocG;_glutamate_dehydrogenase_[EC:1.4.1.2]
K00260	gudB,_rocG;_glutamate_dehydrogenase_[EC:1.4.1.2]
K00261	GLUD1_2,_gdhA;_glutamate_dehydrogenase_(NAD(P)+)_[EC:1.4.1.3]
K00261	GLUD1_2,_gdhA;_glutamate_dehydrogenase_(NAD(P)+)_[EC:1.4.1.3]
K00261	GLUD1_2,_gdhA;_glutamate_dehydrogenase_(NAD(P)+)_[EC:1.4.1.3]
K00261	GLUD1_2,_gdhA;_glutamate_dehydrogenase_(NAD(P)+)_[EC:1.4.1.3]
K00261	GLUD1_2,_gdhA;_glutamate_dehydrogenase_(NAD(P)+)_[EC:1.4.1.3]
K00261	GLUD1_2,_gdhA;_glutamate_dehydrogenase_(NAD(P)+)_[EC:1.4.1.3]
K00261	GLUD1_2,_gdhA;_glutamate_dehydrogenase_(NAD(P)+)_[EC:1.4.1.3]
K00262	E1.4.1.4,_gdhA;_glutamate_dehydrogenase_(NADP+)_[EC:1.4.1.4]
K00262	E1.4.1.4,_gdhA;_glutamate_dehydrogenase_(NADP+)_[EC:1.4.1.4]
K00262	E1.4.1.4,_gdhA;_glutamate_dehydrogenase_(NADP+)_[EC:1.4.1.4]
K00263	E1.4.1.9;_leucine_dehydrogenase_[EC:1.4.1.9]
K00263	E1.4.1.9;_leucine_dehydrogenase_[EC:1.4.1.9]
K00264	GLT1;_glutamate_synthase_(NADH)_[EC:1.4.1.14]
K00264	GLT1;_glutamate_synthase_(NADH)_[EC:1.4.1.14]
K00265	gltB;_glutamate_synthase_(NADPH)_large_chain_[EC:1.4.1.13]
K00265	gltB;_glutamate_synthase_(NADPH)_large_chain_[EC:1.4.1.13]
K00265	gltB;_glutamate_synthase_(NADPH)_large_chain_[EC:1.4.1.13]
K00266	gltD;_glutamate_synthase_(NADPH)_small_chain_[EC:1.4.1.13]
K00266	gltD;_glutamate_synthase_(NADPH)_small_chain_[EC:1.4.1.13]
K00270	pdh;_phenylalanine_dehydrogenase_[EC:1.4.1.20]
K00270	pdh;_phenylalanine_dehydrogenase_[EC:1.4.1.20]
K00270	pdh;_phenylalanine_dehydrogenase_[EC:1.4.1.20]
K00271	vdh;_valine_dehydrogenase_(NAD+)_[EC:1.4.1.23]
K00272	DDO;_D-aspartate_oxidase_[EC:1.4.3.1]
K00272	DDO;_D-aspartate_oxidase_[EC:1.4.3.1]
K00273	DAO,_aao;_D-amino-acid_oxidase_[EC:1.4.3.3]
K00273	DAO,_aao;_D-amino-acid_oxidase_[EC:1.4.3.3]
K00273	DAO,_aao;_D-amino-acid_oxidase_[EC:1.4.3.3]
K00273	DAO,_aao;_D-amino-acid_oxidase_[EC:1.4.3.3]
K00273	DAO,_aao;_D-amino-acid_oxidase_[EC:1.4.3.3]
K00274	MAO,_aofH;_monoamine_oxidase_[EC:1.4.3.4]
K00274	MAO,_aofH;_monoamine_oxidase_[EC:1.4.3.4]
K00274	MAO,_aofH;_monoamine_oxidase_[EC:1.4.3.4]
K00274	MAO,_aofH;_monoamine_oxidase_[EC:1.4.3.4]
K00274	MAO,_aofH;_monoamine_oxidase_[EC:1.4.3.4]
K00274	MAO,_aofH;_monoamine_oxidase_[EC:1.4.3.4]
K00274	MAO,_aofH;_monoamine_oxidase_[EC:1.4.3.4]
K00274	MAO,_aofH;_monoamine_oxidase_[EC:1.4.3.4]
K00274	MAO,_aofH;_monoamine_oxidase_[EC:1.4.3.4]
K00274	MAO,_aofH;_monoamine_oxidase_[EC:1.4.3.4]
K00274	MAO,_aofH;_monoamine_oxidase_[EC:1.4.3.4]
K00274	MAO,_aofH;_monoamine_oxidase_[EC:1.4.3.4]
K00274	MAO,_aofH;_monoamine_oxidase_[EC:1.4.3.4]
K00275	pdxH,_PNPO;_pyridoxamine_5'-phosphate_oxidase_[EC:1.4.3.5]
K00276	AOC3,_AOC2,_tynA;_primary-amine_oxidase_[EC:1.4.3.21]
K00276	AOC3,_AOC2,_tynA;_primary-amine_oxidase_[EC:1.4.3.21]
K00276	AOC3,_AOC2,_tynA;_primary-amine_oxidase_[EC:1.4.3.21]
K00276	AOC3,_AOC2,_tynA;_primary-amine_oxidase_[EC:1.4.3.21]
K00276	AOC3,_AOC2,_tynA;_primary-amine_oxidase_[EC:1.4.3.21]
K00276	AOC3,_AOC2,_tynA;_primary-amine_oxidase_[EC:1.4.3.21]
K00277	LOX;_protein-lysine_6-oxidase_[EC:1.4.3.13]
K00278	nadB;_L-aspartate_oxidase_[EC:1.4.3.16]
K00278	nadB;_L-aspartate_oxidase_[EC:1.4.3.16]
K00279	CKX;_cytokinin_dehydrogenase_[EC:1.5.99.12]
K00280	LOXL2_3_4;_lysyl_oxidase-like_protein_37319_[EC:1.4.3.-]
K00281	GLDC,_gcvP;_glycine_dehydrogenase_[EC:1.4.4.2]
K00281	GLDC,_gcvP;_glycine_dehydrogenase_[EC:1.4.4.2]
K00282	gcvPA;_glycine_dehydrogenase_subunit_1_[EC:1.4.4.2]
K00282	gcvPA;_glycine_dehydrogenase_subunit_1_[EC:1.4.4.2]
K00283	gcvPB;_glycine_dehydrogenase_subunit_2_[EC:1.4.4.2]
K00283	gcvPB;_glycine_dehydrogenase_subunit_2_[EC:1.4.4.2]
K00284	GLU,_gltS;_glutamate_synthase_(ferredoxin)_[EC:1.4.7.1]
K00284	GLU,_gltS;_glutamate_synthase_(ferredoxin)_[EC:1.4.7.1]
K00284	GLU,_gltS;_glutamate_synthase_(ferredoxin)_[EC:1.4.7.1]
K00285	dadA;_D-amino-acid_dehydrogenase_[EC:1.4.5.1]
K00286	proC;_pyrroline-5-carboxylate_reductase_[EC:1.5.1.2]
K00287	DHFR,_folA;_dihydrofolate_reductase_[EC:1.5.1.3]
K00287	DHFR,_folA;_dihydrofolate_reductase_[EC:1.5.1.3]
K00287	DHFR,_folA;_dihydrofolate_reductase_[EC:1.5.1.3]
K00288	MTHFD;_methylenetetrahydrofolate_dehydrogenase_(NADP+)_/_methenyltetrahydrofolate_cyclohydrolase_/_formyltetrahydrofolate_synthetase_[EC:1.5.1.5_3.5.4.9_6.3.4.3]
K00288	MTHFD;_methylenetetrahydrofolate_dehydrogenase_(NADP+)_/_methenyltetrahydrofolate_cyclohydrolase_/_formyltetrahydrofolate_synthetase_[EC:1.5.1.5_3.5.4.9_6.3.4.3]
K00289	ALDH1L;_formyltetrahydrofolate_dehydrogenase_[EC:1.5.1.6]
K00290	LYS1;_saccharopine_dehydrogenase_(NAD+,_L-lysine_forming)_[EC:1.5.1.7]
K00290	LYS1;_saccharopine_dehydrogenase_(NAD+,_L-lysine_forming)_[EC:1.5.1.7]
K00293	LYS9;_saccharopine_dehydrogenase_(NADP+,_L-glutamate_forming)_[EC:1.5.1.10]
K00293	LYS9;_saccharopine_dehydrogenase_(NADP+,_L-glutamate_forming)_[EC:1.5.1.10]
K00294	E1.2.1.88;_1-pyrroline-5-carboxylate_dehydrogenase_[EC:1.2.1.88]
K00294	E1.2.1.88;_1-pyrroline-5-carboxylate_dehydrogenase_[EC:1.2.1.88]
K00295	MTD1;_methylenetetrahydrofolate_dehydrogenase_(NAD+)_[EC:1.5.1.15]
K00296	E1.5.1.19;_D-nopaline_dehydrogenase_[EC:1.5.1.19]
K00297	metF,_MTHFR;_methylenetetrahydrofolate_reductase_(NADPH)_[EC:1.5.1.20]
K00297	metF,_MTHFR;_methylenetetrahydrofolate_reductase_(NADPH)_[EC:1.5.1.20]
K00297	metF,_MTHFR;_methylenetetrahydrofolate_reductase_(NADPH)_[EC:1.5.1.20]
K00298	ceo;_N5-(carboxyethyl)ornithine_synthase_[EC:1.5.1.24]
K00299	ssuE;_FMN_reductase_[EC:1.5.1.38]
K00299	ssuE;_FMN_reductase_[EC:1.5.1.38]
K00300	mtdA;_methylenetetrahydrofolate/methylenetetrahydromethanopterin_dehydrogenase_(NADP+)_[EC:1.5.1.5_1.5.1.-]
K00300	mtdA;_methylenetetrahydrofolate/methylenetetrahydromethanopterin_dehydrogenase_(NADP+)_[EC:1.5.1.5_1.5.1.-]
K00301	E1.5.3.1;_sarcosine_oxidase_[EC:1.5.3.1]
K00302	soxA;_sarcosine_oxidase,_subunit_alpha_[EC:1.5.3.1]
K00303	soxB;_sarcosine_oxidase,_subunit_beta_[EC:1.5.3.1]
K00304	soxD;_sarcosine_oxidase,_subunit_delta_[EC:1.5.3.1]
K00305	soxG;_sarcosine_oxidase,_subunit_gamma_[EC:1.5.3.1]
K00306	PIPOX;_sarcosine_oxidase_/_L-pipecolate_oxidase_[EC:1.5.3.1_1.5.3.7]
K00306	PIPOX;_sarcosine_oxidase_/_L-pipecolate_oxidase_[EC:1.5.3.1_1.5.3.7]
K00306	PIPOX;_sarcosine_oxidase_/_L-pipecolate_oxidase_[EC:1.5.3.1_1.5.3.7]
K00307	BBE1;_reticuline_oxidase_[EC:1.21.3.3]
K00308	PAOX;_N1-acetylpolyamine_oxidase_[EC:1.5.3.13]
K00309	dmg;_dimethylglycine_oxidase_[EC:1.5.3.10]
K00310	SE;_pyrimidodiazepine_synthase_[EC:1.5.4.1]
K00310	SE;_pyrimidodiazepine_synthase_[EC:1.5.4.1]
K00311	ETFDH;_electron-transferring-flavoprotein_dehydrogenase_[EC:1.5.5.1]
K00312	WNT3;_wingless-type_MMTV_integration_site_family,_member_3
K00312	WNT3;_wingless-type_MMTV_integration_site_family,_member_3
K00312	WNT3;_wingless-type_MMTV_integration_site_family,_member_3
K00312	WNT3;_wingless-type_MMTV_integration_site_family,_member_3
K00312	WNT3;_wingless-type_MMTV_integration_site_family,_member_3
K00312	WNT3;_wingless-type_MMTV_integration_site_family,_member_3
K00312	WNT3;_wingless-type_MMTV_integration_site_family,_member_3
K00312	WNT3;_wingless-type_MMTV_integration_site_family,_member_3
K00312	WNT3;_wingless-type_MMTV_integration_site_family,_member_3
K00312	WNT3;_wingless-type_MMTV_integration_site_family,_member_3
K00312	WNT3;_wingless-type_MMTV_integration_site_family,_member_3
K00312	WNT3;_wingless-type_MMTV_integration_site_family,_member_3
K00312	WNT3;_wingless-type_MMTV_integration_site_family,_member_3
K00312	WNT3;_wingless-type_MMTV_integration_site_family,_member_3
K00312	WNT3;_wingless-type_MMTV_integration_site_family,_member_3
K00312	WNT3;_wingless-type_MMTV_integration_site_family,_member_3
K00313	fixC;_electron_transfer_flavoprotein-quinone_oxidoreductase_[EC:1.5.5.-]
K00314	SARDH;_sarcosine_dehydrogenase_[EC:1.5.8.3]
K00315	DMGDH;_dimethylglycine_dehydrogenase_[EC:1.5.8.4]
K00316	spdH;_spermidine_dehydrogenase_[EC:1.5.99.6]
K00316	spdH;_spermidine_dehydrogenase_[EC:1.5.99.6]
K00317	dmd-tmd;_dimethylamine/trimethylamine_dehydrogenase_[EC:1.5.8.1_1.5.8.2]
K00318	PRODH,_fadM,_putB;_proline_dehydrogenase_[EC:1.5.5.2]
K00319	mtd;_methylenetetrahydromethanopterin_dehydrogenase_[EC:1.5.98.1]
K00320	mer;_5,10-methylenetetrahydromethanopterin_reductase_[EC:1.5.98.2]
K00322	sthA,_udhA;_NAD(P)_transhydrogenase_[EC:1.6.1.1]
K00323	NNT;_H+-translocating_NAD(P)_transhydrogenase_[EC:1.6.1.2_7.1.1.1]
K00324	pntA;_H+-translocating_NAD(P)_transhydrogenase_subunit_alpha_[EC:1.6.1.2_7.1.1.1]
K00325	pntB;_H+-translocating_NAD(P)_transhydrogenase_subunit_beta_[EC:1.6.1.2_7.1.1.1]
K00326	E1.6.2.2;_cytochrome-b5_reductase_[EC:1.6.2.2]
K00327	POR;_NADPH-ferrihemoprotein_reductase_[EC:1.6.2.4]
K00330	nuoA;_NADH-quinone_oxidoreductase_subunit_A_[EC:7.1.1.2]
K00331	nuoB;_NADH-quinone_oxidoreductase_subunit_B_[EC:7.1.1.2]
K00332	nuoC;_NADH-quinone_oxidoreductase_subunit_C_[EC:7.1.1.2]
K00333	nuoD;_NADH-quinone_oxidoreductase_subunit_D_[EC:7.1.1.2]
K00334	nuoE;_NADH-quinone_oxidoreductase_subunit_E_[EC:7.1.1.2]
K00335	nuoF;_NADH-quinone_oxidoreductase_subunit_F_[EC:7.1.1.2]
K00336	nuoG;_NADH-quinone_oxidoreductase_subunit_G_[EC:7.1.1.2]
K00337	nuoH;_NADH-quinone_oxidoreductase_subunit_H_[EC:7.1.1.2]
K00338	nuoI;_NADH-quinone_oxidoreductase_subunit_I_[EC:7.1.1.2]
K00339	nuoJ;_NADH-quinone_oxidoreductase_subunit_J_[EC:7.1.1.2]
K00340	nuoK;_NADH-quinone_oxidoreductase_subunit_K_[EC:7.1.1.2]
K00341	nuoL;_NADH-quinone_oxidoreductase_subunit_L_[EC:7.1.1.2]
K00342	nuoM;_NADH-quinone_oxidoreductase_subunit_M_[EC:7.1.1.2]
K00343	nuoN;_NADH-quinone_oxidoreductase_subunit_N_[EC:7.1.1.2]
K00344	qor,_CRYZ;_NADPH:quinone_reductase_[EC:1.6.5.5]
K00345	ndhS;_NAD(P)H-quinone_oxidoreductase_subunit_S,_chloroplastic_[EC:1.6.5.-]
K00346	nqrA;_Na+-transporting_NADH:ubiquinone_oxidoreductase_subunit_A_[EC:7.2.1.1]
K00347	nqrB;_Na+-transporting_NADH:ubiquinone_oxidoreductase_subunit_B_[EC:7.2.1.1]
K00348	nqrC;_Na+-transporting_NADH:ubiquinone_oxidoreductase_subunit_C_[EC:7.2.1.1]
K00349	nqrD;_Na+-transporting_NADH:ubiquinone_oxidoreductase_subunit_D_[EC:7.2.1.1]
K00350	nqrE;_Na+-transporting_NADH:ubiquinone_oxidoreductase_subunit_E_[EC:7.2.1.1]
K00351	nqrF;_Na+-transporting_NADH:ubiquinone_oxidoreductase_subunit_F_[EC:7.2.1.1]
K00354	E1.6.99.1;_NADPH2_dehydrogenase_[EC:1.6.99.1]
K00355	NQO1;_NAD(P)H_dehydrogenase_(quinone)_[EC:1.6.5.2]
K00355	NQO1;_NAD(P)H_dehydrogenase_(quinone)_[EC:1.6.5.2]
K00355	NQO1;_NAD(P)H_dehydrogenase_(quinone)_[EC:1.6.5.2]
K00355	NQO1;_NAD(P)H_dehydrogenase_(quinone)_[EC:1.6.5.2]
K00357	QDPR;_dihydropteridine_reductase_[EC:1.5.1.34]
K00359	qorA;_NADPH:quinone_reductase_[EC:1.6.5.5]
K00360	nasB;_assimilatory_nitrate_reductase_electron_transfer_subunit_[EC:1.7.99.-]
K00362	nirB;_nitrite_reductase_(NADH)_large_subunit_[EC:1.7.1.15]
K00363	nirD;_nitrite_reductase_(NADH)_small_subunit_[EC:1.7.1.15]
K00364	E1.7.1.7,_guaC;_GMP_reductase_[EC:1.7.1.7]
K00365	uaZ;_urate_oxidase_[EC:1.7.3.3]
K00365	uaZ;_urate_oxidase_[EC:1.7.3.3]
K00366	nirA;_ferredoxin-nitrite_reductase_[EC:1.7.7.1]
K00367	narB;_ferredoxin-nitrate_reductase_[EC:1.7.7.2]
K00368	nirK;_nitrite_reductase_(NO-forming)_[EC:1.7.2.1]
K00370	narG,_narZ,_nxrA;_nitrate_reductase_/_nitrite_oxidoreductase,_alpha_subunit_[EC:1.7.5.1_1.7.99.-]
K00370	narG,_narZ,_nxrA;_nitrate_reductase_/_nitrite_oxidoreductase,_alpha_subunit_[EC:1.7.5.1_1.7.99.-]
K00371	narH,_narY,_nxrB;_nitrate_reductase_/_nitrite_oxidoreductase,_beta_subunit_[EC:1.7.5.1_1.7.99.-]
K00371	narH,_narY,_nxrB;_nitrate_reductase_/_nitrite_oxidoreductase,_beta_subunit_[EC:1.7.5.1_1.7.99.-]
K00372	nasA;_assimilatory_nitrate_reductase_catalytic_subunit_[EC:1.7.99.-]
K00373	narJ,_narW;_nitrate_reductase_molybdenum_cofactor_assembly_chaperone_NarJ/NarW
K00374	narI,_narV;_nitrate_reductase_gamma_subunit_[EC:1.7.5.1_1.7.99.-]
K00374	narI,_narV;_nitrate_reductase_gamma_subunit_[EC:1.7.5.1_1.7.99.-]
K00375	K00375;_GntR_family_transcriptional_regulator_/_MocR_family_aminotransferase
K00376	nosZ;_nitrous-oxide_reductase_[EC:1.7.2.4]
K00380	cysJ;_sulfite_reductase_(NADPH)_flavoprotein_alpha-component_[EC:1.8.1.2]
K00381	cysI;_sulfite_reductase_(NADPH)_hemoprotein_beta-component_[EC:1.8.1.2]
K00382	DLD,_lpd,_pdhD;_dihydrolipoamide_dehydrogenase_[EC:1.8.1.4]
K00382	DLD,_lpd,_pdhD;_dihydrolipoamide_dehydrogenase_[EC:1.8.1.4]
K00382	DLD,_lpd,_pdhD;_dihydrolipoamide_dehydrogenase_[EC:1.8.1.4]
K00382	DLD,_lpd,_pdhD;_dihydrolipoamide_dehydrogenase_[EC:1.8.1.4]
K00382	DLD,_lpd,_pdhD;_dihydrolipoamide_dehydrogenase_[EC:1.8.1.4]
K00382	DLD,_lpd,_pdhD;_dihydrolipoamide_dehydrogenase_[EC:1.8.1.4]
K00382	DLD,_lpd,_pdhD;_dihydrolipoamide_dehydrogenase_[EC:1.8.1.4]
K00382	DLD,_lpd,_pdhD;_dihydrolipoamide_dehydrogenase_[EC:1.8.1.4]
K00382	DLD,_lpd,_pdhD;_dihydrolipoamide_dehydrogenase_[EC:1.8.1.4]
K00382	DLD,_lpd,_pdhD;_dihydrolipoamide_dehydrogenase_[EC:1.8.1.4]
K00383	GSR,_gor;_glutathione_reductase_(NADPH)_[EC:1.8.1.7]
K00383	GSR,_gor;_glutathione_reductase_(NADPH)_[EC:1.8.1.7]
K00384	trxB,_TRR;_thioredoxin_reductase_(NADPH)_[EC:1.8.1.9]
K00385	asrC;_anaerobic_sulfite_reductase_subunit_C
K00386	sorB;_sulfite_dehydrogenase_(cytochrome)_subunit_B_[EC:1.8.2.1]
K00387	SUOX;_sulfite_oxidase_[EC:1.8.3.1]
K00389	yidH;_putative_membrane_protein
K00390	cysH;_phosphoadenosine_phosphosulfate_reductase_[EC:1.8.4.8_1.8.4.10]
K00392	sir;_sulfite_reductase_(ferredoxin)_[EC:1.8.7.1]
K00394	aprA;_adenylylsulfate_reductase,_subunit_A_[EC:1.8.99.2]
K00395	aprB;_adenylylsulfate_reductase,_subunit_B_[EC:1.8.99.2]
K00399	mcrA;_methyl-coenzyme_M_reductase_alpha_subunit_[EC:2.8.4.1]
K00400	K00400;_methyl_coenzyme_M_reductase_system,_component_A2
K00401	mcrB;_methyl-coenzyme_M_reductase_beta_subunit_[EC:2.8.4.1]
K00402	mcrG;_methyl-coenzyme_M_reductase_gamma_subunit_[EC:2.8.4.1]
K00404	ccoN;_cytochrome_c_oxidase_cbb3-type_subunit_I_[EC:7.1.1.9]
K00404	ccoN;_cytochrome_c_oxidase_cbb3-type_subunit_I_[EC:7.1.1.9]
K00405	ccoO;_cytochrome_c_oxidase_cbb3-type_subunit_II
K00405	ccoO;_cytochrome_c_oxidase_cbb3-type_subunit_II
K00406	ccoP;_cytochrome_c_oxidase_cbb3-type_subunit_III
K00406	ccoP;_cytochrome_c_oxidase_cbb3-type_subunit_III
K00407	ccoQ;_cytochrome_c_oxidase_cbb3-type_subunit_IV
K00407	ccoQ;_cytochrome_c_oxidase_cbb3-type_subunit_IV
K00408	WNT4;_wingless-type_MMTV_integration_site_family,_member_4
K00408	WNT4;_wingless-type_MMTV_integration_site_family,_member_4
K00408	WNT4;_wingless-type_MMTV_integration_site_family,_member_4
K00408	WNT4;_wingless-type_MMTV_integration_site_family,_member_4
K00408	WNT4;_wingless-type_MMTV_integration_site_family,_member_4
K00408	WNT4;_wingless-type_MMTV_integration_site_family,_member_4
K00408	WNT4;_wingless-type_MMTV_integration_site_family,_member_4
K00408	WNT4;_wingless-type_MMTV_integration_site_family,_member_4
K00408	WNT4;_wingless-type_MMTV_integration_site_family,_member_4
K00408	WNT4;_wingless-type_MMTV_integration_site_family,_member_4
K00408	WNT4;_wingless-type_MMTV_integration_site_family,_member_4
K00408	WNT4;_wingless-type_MMTV_integration_site_family,_member_4
K00408	WNT4;_wingless-type_MMTV_integration_site_family,_member_4
K00408	WNT4;_wingless-type_MMTV_integration_site_family,_member_4
K00408	WNT4;_wingless-type_MMTV_integration_site_family,_member_4
K00408	WNT4;_wingless-type_MMTV_integration_site_family,_member_4
K00408	WNT4;_wingless-type_MMTV_integration_site_family,_member_4
K00410	fbcH;_ubiquinol-cytochrome_c_reductase_cytochrome_b/c1_subunit
K00410	fbcH;_ubiquinol-cytochrome_c_reductase_cytochrome_b/c1_subunit
K00411	UQCRFS1,_RIP1,_petA;_ubiquinol-cytochrome_c_reductase_iron-sulfur_subunit_[EC:7.1.1.8]
K00411	UQCRFS1,_RIP1,_petA;_ubiquinol-cytochrome_c_reductase_iron-sulfur_subunit_[EC:7.1.1.8]
K00411	UQCRFS1,_RIP1,_petA;_ubiquinol-cytochrome_c_reductase_iron-sulfur_subunit_[EC:7.1.1.8]
K00411	UQCRFS1,_RIP1,_petA;_ubiquinol-cytochrome_c_reductase_iron-sulfur_subunit_[EC:7.1.1.8]
K00411	UQCRFS1,_RIP1,_petA;_ubiquinol-cytochrome_c_reductase_iron-sulfur_subunit_[EC:7.1.1.8]
K00411	UQCRFS1,_RIP1,_petA;_ubiquinol-cytochrome_c_reductase_iron-sulfur_subunit_[EC:7.1.1.8]
K00411	UQCRFS1,_RIP1,_petA;_ubiquinol-cytochrome_c_reductase_iron-sulfur_subunit_[EC:7.1.1.8]
K00411	UQCRFS1,_RIP1,_petA;_ubiquinol-cytochrome_c_reductase_iron-sulfur_subunit_[EC:7.1.1.8]
K00412	CYTB,_petB;_ubiquinol-cytochrome_c_reductase_cytochrome_b_subunit
K00412	CYTB,_petB;_ubiquinol-cytochrome_c_reductase_cytochrome_b_subunit
K00412	CYTB,_petB;_ubiquinol-cytochrome_c_reductase_cytochrome_b_subunit
K00412	CYTB,_petB;_ubiquinol-cytochrome_c_reductase_cytochrome_b_subunit
K00412	CYTB,_petB;_ubiquinol-cytochrome_c_reductase_cytochrome_b_subunit
K00412	CYTB,_petB;_ubiquinol-cytochrome_c_reductase_cytochrome_b_subunit
K00412	CYTB,_petB;_ubiquinol-cytochrome_c_reductase_cytochrome_b_subunit
K00412	CYTB,_petB;_ubiquinol-cytochrome_c_reductase_cytochrome_b_subunit
K00412	CYTB,_petB;_ubiquinol-cytochrome_c_reductase_cytochrome_b_subunit
K00413	CYC1,_CYT1,_petC;_ubiquinol-cytochrome_c_reductase_cytochrome_c1_subunit
K00413	CYC1,_CYT1,_petC;_ubiquinol-cytochrome_c_reductase_cytochrome_c1_subunit
K00413	CYC1,_CYT1,_petC;_ubiquinol-cytochrome_c_reductase_cytochrome_c1_subunit
K00413	CYC1,_CYT1,_petC;_ubiquinol-cytochrome_c_reductase_cytochrome_c1_subunit
K00413	CYC1,_CYT1,_petC;_ubiquinol-cytochrome_c_reductase_cytochrome_c1_subunit
K00413	CYC1,_CYT1,_petC;_ubiquinol-cytochrome_c_reductase_cytochrome_c1_subunit
K00413	CYC1,_CYT1,_petC;_ubiquinol-cytochrome_c_reductase_cytochrome_c1_subunit
K00413	CYC1,_CYT1,_petC;_ubiquinol-cytochrome_c_reductase_cytochrome_c1_subunit
K00414	QCR1,_UQCRC1;_ubiquinol-cytochrome_c_reductase_core_subunit_1
K00414	QCR1,_UQCRC1;_ubiquinol-cytochrome_c_reductase_core_subunit_1
K00414	QCR1,_UQCRC1;_ubiquinol-cytochrome_c_reductase_core_subunit_1
K00414	QCR1,_UQCRC1;_ubiquinol-cytochrome_c_reductase_core_subunit_1
K00414	QCR1,_UQCRC1;_ubiquinol-cytochrome_c_reductase_core_subunit_1
K00414	QCR1,_UQCRC1;_ubiquinol-cytochrome_c_reductase_core_subunit_1
K00414	QCR1,_UQCRC1;_ubiquinol-cytochrome_c_reductase_core_subunit_1
K00414	QCR1,_UQCRC1;_ubiquinol-cytochrome_c_reductase_core_subunit_1
K00415	QCR2,_UQCRC2;_ubiquinol-cytochrome_c_reductase_core_subunit_2
K00415	QCR2,_UQCRC2;_ubiquinol-cytochrome_c_reductase_core_subunit_2
K00415	QCR2,_UQCRC2;_ubiquinol-cytochrome_c_reductase_core_subunit_2
K00415	QCR2,_UQCRC2;_ubiquinol-cytochrome_c_reductase_core_subunit_2
K00415	QCR2,_UQCRC2;_ubiquinol-cytochrome_c_reductase_core_subunit_2
K00415	QCR2,_UQCRC2;_ubiquinol-cytochrome_c_reductase_core_subunit_2
K00415	QCR2,_UQCRC2;_ubiquinol-cytochrome_c_reductase_core_subunit_2
K00415	QCR2,_UQCRC2;_ubiquinol-cytochrome_c_reductase_core_subunit_2
K00416	QCR6,_UQCRH;_ubiquinol-cytochrome_c_reductase_subunit_6
K00416	QCR6,_UQCRH;_ubiquinol-cytochrome_c_reductase_subunit_6
K00416	QCR6,_UQCRH;_ubiquinol-cytochrome_c_reductase_subunit_6
K00416	QCR6,_UQCRH;_ubiquinol-cytochrome_c_reductase_subunit_6
K00416	QCR6,_UQCRH;_ubiquinol-cytochrome_c_reductase_subunit_6
K00416	QCR6,_UQCRH;_ubiquinol-cytochrome_c_reductase_subunit_6
K00416	QCR6,_UQCRH;_ubiquinol-cytochrome_c_reductase_subunit_6
K00417	QCR7,_UQCRB;_ubiquinol-cytochrome_c_reductase_subunit_7
K00417	QCR7,_UQCRB;_ubiquinol-cytochrome_c_reductase_subunit_7
K00417	QCR7,_UQCRB;_ubiquinol-cytochrome_c_reductase_subunit_7
K00417	QCR7,_UQCRB;_ubiquinol-cytochrome_c_reductase_subunit_7
K00417	QCR7,_UQCRB;_ubiquinol-cytochrome_c_reductase_subunit_7
K00417	QCR7,_UQCRB;_ubiquinol-cytochrome_c_reductase_subunit_7
K00417	QCR7,_UQCRB;_ubiquinol-cytochrome_c_reductase_subunit_7
K00418	QCR8,_UQCRQ;_ubiquinol-cytochrome_c_reductase_subunit_8
K00418	QCR8,_UQCRQ;_ubiquinol-cytochrome_c_reductase_subunit_8
K00418	QCR8,_UQCRQ;_ubiquinol-cytochrome_c_reductase_subunit_8
K00418	QCR8,_UQCRQ;_ubiquinol-cytochrome_c_reductase_subunit_8
K00418	QCR8,_UQCRQ;_ubiquinol-cytochrome_c_reductase_subunit_8
K00418	QCR8,_UQCRQ;_ubiquinol-cytochrome_c_reductase_subunit_8
K00418	QCR8,_UQCRQ;_ubiquinol-cytochrome_c_reductase_subunit_8
K00419	QCR9,_UCRC;_ubiquinol-cytochrome_c_reductase_subunit_9
K00419	QCR9,_UCRC;_ubiquinol-cytochrome_c_reductase_subunit_9
K00419	QCR9,_UCRC;_ubiquinol-cytochrome_c_reductase_subunit_9
K00419	QCR9,_UCRC;_ubiquinol-cytochrome_c_reductase_subunit_9
K00419	QCR9,_UCRC;_ubiquinol-cytochrome_c_reductase_subunit_9
K00419	QCR9,_UCRC;_ubiquinol-cytochrome_c_reductase_subunit_9
K00419	QCR9,_UCRC;_ubiquinol-cytochrome_c_reductase_subunit_9
K00420	QCR10,_UQCR;_ubiquinol-cytochrome_c_reductase_subunit_10
K00420	QCR10,_UQCR;_ubiquinol-cytochrome_c_reductase_subunit_10
K00420	QCR10,_UQCR;_ubiquinol-cytochrome_c_reductase_subunit_10
K00420	QCR10,_UQCR;_ubiquinol-cytochrome_c_reductase_subunit_10
K00420	QCR10,_UQCR;_ubiquinol-cytochrome_c_reductase_subunit_10
K00420	QCR10,_UQCR;_ubiquinol-cytochrome_c_reductase_subunit_10
K00420	QCR10,_UQCR;_ubiquinol-cytochrome_c_reductase_subunit_10
K00422	E1.10.3.1;_polyphenol_oxidase_[EC:1.10.3.1]
K00422	E1.10.3.1;_polyphenol_oxidase_[EC:1.10.3.1]
K00423	E1.10.3.3;_L-ascorbate_oxidase_[EC:1.10.3.3]
K00424	cydX;_cytochrome_bd-I_ubiquinol_oxidase_subunit_X_[EC:7.1.1.7]
K00424	cydX;_cytochrome_bd-I_ubiquinol_oxidase_subunit_X_[EC:7.1.1.7]
K00425	cydA;_cytochrome_bd_ubiquinol_oxidase_subunit_I_[EC:7.1.1.7]
K00425	cydA;_cytochrome_bd_ubiquinol_oxidase_subunit_I_[EC:7.1.1.7]
K00426	cydB;_cytochrome_bd_ubiquinol_oxidase_subunit_II_[EC:7.1.1.7]
K00426	cydB;_cytochrome_bd_ubiquinol_oxidase_subunit_II_[EC:7.1.1.7]
K00427	lldP,_lctP;_L-lactate_permease
K00428	E1.11.1.5;_cytochrome_c_peroxidase_[EC:1.11.1.5]
K00430	E1.11.1.7;_peroxidase_[EC:1.11.1.7]
K00431	TPO;_thyroid_peroxidase_[EC:1.11.1.8]
K00431	TPO;_thyroid_peroxidase_[EC:1.11.1.8]
K00431	TPO;_thyroid_peroxidase_[EC:1.11.1.8]
K00432	gpx,_btuE,_bsaA;_glutathione_peroxidase_[EC:1.11.1.9]
K00432	gpx,_btuE,_bsaA;_glutathione_peroxidase_[EC:1.11.1.9]
K00432	gpx,_btuE,_bsaA;_glutathione_peroxidase_[EC:1.11.1.9]
K00432	gpx,_btuE,_bsaA;_glutathione_peroxidase_[EC:1.11.1.9]
K00432	gpx,_btuE,_bsaA;_glutathione_peroxidase_[EC:1.11.1.9]
K00433	cpo;_non-heme_chloroperoxidase_[EC:1.11.1.10]
K00434	E1.11.1.11;_L-ascorbate_peroxidase_[EC:1.11.1.11]
K00434	E1.11.1.11;_L-ascorbate_peroxidase_[EC:1.11.1.11]
K00435	hemQ;_hydrogen_peroxide-dependent_heme_synthase_[EC:1.3.98.5]
K00436	hoxH;_NAD-reducing_hydrogenase_large_subunit_[EC:1.12.1.2]
K00437	hydB;_[NiFe]_hydrogenase_large_subunit_[EC:1.12.2.1]
K00440	frhA;_coenzyme_F420_hydrogenase_subunit_alpha_[EC:1.12.98.1]
K00441	frhB;_coenzyme_F420_hydrogenase_subunit_beta_[EC:1.12.98.1]
K00442	frhD;_coenzyme_F420_hydrogenase_subunit_delta
K00443	frhG;_coenzyme_F420_hydrogenase_subunit_gamma_[EC:1.12.98.1]
K00444	WNT5;_wingless-type_MMTV_integration_site_family,_member_5
K00444	WNT5;_wingless-type_MMTV_integration_site_family,_member_5
K00444	WNT5;_wingless-type_MMTV_integration_site_family,_member_5
K00444	WNT5;_wingless-type_MMTV_integration_site_family,_member_5
K00444	WNT5;_wingless-type_MMTV_integration_site_family,_member_5
K00444	WNT5;_wingless-type_MMTV_integration_site_family,_member_5
K00444	WNT5;_wingless-type_MMTV_integration_site_family,_member_5
K00444	WNT5;_wingless-type_MMTV_integration_site_family,_member_5
K00444	WNT5;_wingless-type_MMTV_integration_site_family,_member_5
K00444	WNT5;_wingless-type_MMTV_integration_site_family,_member_5
K00444	WNT5;_wingless-type_MMTV_integration_site_family,_member_5
K00444	WNT5;_wingless-type_MMTV_integration_site_family,_member_5
K00444	WNT5;_wingless-type_MMTV_integration_site_family,_member_5
K00444	WNT5;_wingless-type_MMTV_integration_site_family,_member_5
K00444	WNT5;_wingless-type_MMTV_integration_site_family,_member_5
K00444	WNT5;_wingless-type_MMTV_integration_site_family,_member_5
K00445	WNT6;_wingless-type_MMTV_integration_site_family,_member_6
K00445	WNT6;_wingless-type_MMTV_integration_site_family,_member_6
K00445	WNT6;_wingless-type_MMTV_integration_site_family,_member_6
K00445	WNT6;_wingless-type_MMTV_integration_site_family,_member_6
K00445	WNT6;_wingless-type_MMTV_integration_site_family,_member_6
K00445	WNT6;_wingless-type_MMTV_integration_site_family,_member_6
K00445	WNT6;_wingless-type_MMTV_integration_site_family,_member_6
K00445	WNT6;_wingless-type_MMTV_integration_site_family,_member_6
K00445	WNT6;_wingless-type_MMTV_integration_site_family,_member_6
K00445	WNT6;_wingless-type_MMTV_integration_site_family,_member_6
K00445	WNT6;_wingless-type_MMTV_integration_site_family,_member_6
K00445	WNT6;_wingless-type_MMTV_integration_site_family,_member_6
K00445	WNT6;_wingless-type_MMTV_integration_site_family,_member_6
K00445	WNT6;_wingless-type_MMTV_integration_site_family,_member_6
K00445	WNT6;_wingless-type_MMTV_integration_site_family,_member_6
K00446	dmpB,_xylE;_catechol_2,3-dioxygenase_[EC:1.13.11.2]
K00446	dmpB,_xylE;_catechol_2,3-dioxygenase_[EC:1.13.11.2]
K00446	dmpB,_xylE;_catechol_2,3-dioxygenase_[EC:1.13.11.2]
K00446	dmpB,_xylE;_catechol_2,3-dioxygenase_[EC:1.13.11.2]
K00448	pcaG;_protocatechuate_3,4-dioxygenase,_alpha_subunit_[EC:1.13.11.3]
K00448	pcaG;_protocatechuate_3,4-dioxygenase,_alpha_subunit_[EC:1.13.11.3]
K00449	pcaH;_protocatechuate_3,4-dioxygenase,_beta_subunit_[EC:1.13.11.3]
K00449	pcaH;_protocatechuate_3,4-dioxygenase,_beta_subunit_[EC:1.13.11.3]
K00450	E1.13.11.4;_gentisate_1,2-dioxygenase_[EC:1.13.11.4]
K00451	HGD,_hmgA;_homogentisate_1,2-dioxygenase_[EC:1.13.11.5]
K00451	HGD,_hmgA;_homogentisate_1,2-dioxygenase_[EC:1.13.11.5]
K00452	HAAO;_3-hydroxyanthranilate_3,4-dioxygenase_[EC:1.13.11.6]
K00453	TDO2,_kynA;_tryptophan_2,3-dioxygenase_[EC:1.13.11.11]
K00454	LOX2S;_lipoxygenase_[EC:1.13.11.12]
K00454	LOX2S;_lipoxygenase_[EC:1.13.11.12]
K00455	hpaD,_hpcB;_3,4-dihydroxyphenylacetate_2,3-dioxygenase_[EC:1.13.11.15]
K00456	CDO1;_cysteine_dioxygenase_[EC:1.13.11.20]
K00456	CDO1;_cysteine_dioxygenase_[EC:1.13.11.20]
K00457	HPD,_hppD;_4-hydroxyphenylpyruvate_dioxygenase_[EC:1.13.11.27]
K00457	HPD,_hppD;_4-hydroxyphenylpyruvate_dioxygenase_[EC:1.13.11.27]
K00457	HPD,_hppD;_4-hydroxyphenylpyruvate_dioxygenase_[EC:1.13.11.27]
K00457	HPD,_hppD;_4-hydroxyphenylpyruvate_dioxygenase_[EC:1.13.11.27]
K00458	ALOX12;_arachidonate_12-lipoxygenase_[EC:1.13.11.31]
K00458	ALOX12;_arachidonate_12-lipoxygenase_[EC:1.13.11.31]
K00458	ALOX12;_arachidonate_12-lipoxygenase_[EC:1.13.11.31]
K00458	ALOX12;_arachidonate_12-lipoxygenase_[EC:1.13.11.31]
K00459	ncd2,_npd;_nitronate_monooxygenase_[EC:1.13.12.16]
K00460	ALOX15;_arachidonate_15-lipoxygenase_[EC:1.13.11.33]
K00460	ALOX15;_arachidonate_15-lipoxygenase_[EC:1.13.11.33]
K00460	ALOX15;_arachidonate_15-lipoxygenase_[EC:1.13.11.33]
K00460	ALOX15;_arachidonate_15-lipoxygenase_[EC:1.13.11.33]
K00460	ALOX15;_arachidonate_15-lipoxygenase_[EC:1.13.11.33]
K00461	ALOX5;_arachidonate_5-lipoxygenase_[EC:1.13.11.34]
K00461	ALOX5;_arachidonate_5-lipoxygenase_[EC:1.13.11.34]
K00461	ALOX5;_arachidonate_5-lipoxygenase_[EC:1.13.11.34]
K00461	ALOX5;_arachidonate_5-lipoxygenase_[EC:1.13.11.34]
K00461	ALOX5;_arachidonate_5-lipoxygenase_[EC:1.13.11.34]
K00462	bphC;_biphenyl-2,3-diol_1,2-dioxygenase_[EC:1.13.11.39]
K00462	bphC;_biphenyl-2,3-diol_1,2-dioxygenase_[EC:1.13.11.39]
K00463	IDO,_INDO;_indoleamine_2,3-dioxygenase_[EC:1.13.11.52]
K00463	IDO,_INDO;_indoleamine_2,3-dioxygenase_[EC:1.13.11.52]
K00464	diox1;_all-trans-8'-apo-beta-carotenal_15,15'-oxygenase_[EC:1.13.11.75]
K00465	CCD1;_carotenoid_9,10(9',10')-cleavage_dioxygenase_1_[EC:1.13.11.-]
K00466	iaaM;_tryptophan_2-monooxygenase_[EC:1.13.12.3]
K00467	E1.13.12.4;_lactate_2-monooxygenase_[EC:1.13.12.4]
K00468	davB;_lysine_2-monooxygenase_[EC:1.13.12.2]
K00469	MIOX;_inositol_oxygenase_[EC:1.13.99.1]
K00469	MIOX;_inositol_oxygenase_[EC:1.13.99.1]
K00471	E1.14.11.1;_gamma-butyrobetaine_dioxygenase_[EC:1.14.11.1]
K00472	P4HA;_prolyl_4-hydroxylase_[EC:1.14.11.2]
K00473	PLOD1;_procollagen-lysine,2-oxoglutarate_5-dioxygenase_1_[EC:1.14.11.4]
K00473	PLOD1;_procollagen-lysine,2-oxoglutarate_5-dioxygenase_1_[EC:1.14.11.4]
K00474	TMLHE;_trimethyllysine_dioxygenase_[EC:1.14.11.8]
K00475	F3H;_naringenin_3-dioxygenase_[EC:1.14.11.9]
K00476	ASPH;_aspartate_beta-hydroxylase_[EC:1.14.11.16]
K00476	ASPH;_aspartate_beta-hydroxylase_[EC:1.14.11.16]
K00477	PHYH;_phytanoyl-CoA_hydroxylase_[EC:1.14.11.18]
K00478	HR;_[histone_H3]-dimethyl-L-lysine9_demethylase_[EC:1.14.11.65]
K00479	gbcA;_glycine_betaine_catabolism_A
K00480	E1.14.13.1;_salicylate_hydroxylase_[EC:1.14.13.1]
K00480	E1.14.13.1;_salicylate_hydroxylase_[EC:1.14.13.1]
K00480	E1.14.13.1;_salicylate_hydroxylase_[EC:1.14.13.1]
K00481	pobA;_p-hydroxybenzoate_3-monooxygenase_[EC:1.14.13.2]
K00483	hpaB;_4-hydroxyphenylacetate_3-monooxygenase_[EC:1.14.14.9]
K00484	hpaC;_flavin_reductase_(NADH)_[EC:1.5.1.36]
K00484	hpaC;_flavin_reductase_(NADH)_[EC:1.5.1.36]
K00485	FMO;_dimethylaniline_monooxygenase_(N-oxide_forming)_[EC:1.14.13.8]
K00486	KMO;_kynurenine_3-monooxygenase_[EC:1.14.13.9]
K00487	CYP73A;_trans-cinnamate_4-monooxygenase_[EC:1.14.14.91]
K00487	CYP73A;_trans-cinnamate_4-monooxygenase_[EC:1.14.14.91]
K00487	CYP73A;_trans-cinnamate_4-monooxygenase_[EC:1.14.14.91]
K00487	CYP73A;_trans-cinnamate_4-monooxygenase_[EC:1.14.14.91]
K00487	CYP73A;_trans-cinnamate_4-monooxygenase_[EC:1.14.14.91]
K00488	CYP27A1;_cholestanetriol_26-monooxygenase_[EC:1.14.15.15]
K00488	CYP27A1;_cholestanetriol_26-monooxygenase_[EC:1.14.15.15]
K00488	CYP27A1;_cholestanetriol_26-monooxygenase_[EC:1.14.15.15]
K00488	CYP27A1;_cholestanetriol_26-monooxygenase_[EC:1.14.15.15]
K00489	CYP7A1;_cholesterol_7alpha-monooxygenase_[EC:1.14.14.23]
K00489	CYP7A1;_cholesterol_7alpha-monooxygenase_[EC:1.14.14.23]
K00489	CYP7A1;_cholesterol_7alpha-monooxygenase_[EC:1.14.14.23]
K00489	CYP7A1;_cholesterol_7alpha-monooxygenase_[EC:1.14.14.23]
K00489	CYP7A1;_cholesterol_7alpha-monooxygenase_[EC:1.14.14.23]
K00489	CYP7A1;_cholesterol_7alpha-monooxygenase_[EC:1.14.14.23]
K00490	CYP4F;_cytochrome_P450_family_4_subfamily_F_[EC:1.14.14.1]
K00491	nos;_nitric-oxide_synthase,_bacterial_[EC:1.14.14.47]
K00491	nos;_nitric-oxide_synthase,_bacterial_[EC:1.14.14.47]
K00492	tmuM;_1,3,7-trimethyluric_acid_5-monooxygenase_[EC:1.14.13.212]
K00493	XANG;_xanthocillin_biosynthesis_cytochrome_P450_monooxygenase_[EC:1.14.-.-]
K00493	XANG;_xanthocillin_biosynthesis_cytochrome_P450_monooxygenase_[EC:1.14.-.-]
K00494	luxA;_alkanal_monooxygenase_alpha_chain_[EC:1.14.14.3]
K00494	luxA;_alkanal_monooxygenase_alpha_chain_[EC:1.14.14.3]
K00495	CYP71AN24;_phenylacetaldehyde_oxime_monooxygenase_[EC:1.14.14.44]
K00495	CYP71AN24;_phenylacetaldehyde_oxime_monooxygenase_[EC:1.14.14.44]
K00496	alkB1_2,_alkM;_alkane_1-monooxygenase_[EC:1.14.15.3]
K00496	alkB1_2,_alkM;_alkane_1-monooxygenase_[EC:1.14.15.3]
K00497	CYP11B1;_steroid_11beta-monooxygenase_[EC:1.14.15.4]
K00497	CYP11B1;_steroid_11beta-monooxygenase_[EC:1.14.15.4]
K00497	CYP11B1;_steroid_11beta-monooxygenase_[EC:1.14.15.4]
K00497	CYP11B1;_steroid_11beta-monooxygenase_[EC:1.14.15.4]
K00498	CYP11A;_cholesterol_monooxygenase_(side-chain-cleaving)_[EC:1.14.15.6]
K00498	CYP11A;_cholesterol_monooxygenase_(side-chain-cleaving)_[EC:1.14.15.6]
K00498	CYP11A;_cholesterol_monooxygenase_(side-chain-cleaving)_[EC:1.14.15.6]
K00498	CYP11A;_cholesterol_monooxygenase_(side-chain-cleaving)_[EC:1.14.15.6]
K00498	CYP11A;_cholesterol_monooxygenase_(side-chain-cleaving)_[EC:1.14.15.6]
K00498	CYP11A;_cholesterol_monooxygenase_(side-chain-cleaving)_[EC:1.14.15.6]
K00499	CMO;_choline_monooxygenase_[EC:1.14.15.7]
K00500	phhA,_PAH;_phenylalanine-4-hydroxylase_[EC:1.14.16.1]
K00500	phhA,_PAH;_phenylalanine-4-hydroxylase_[EC:1.14.16.1]
K00500	phhA,_PAH;_phenylalanine-4-hydroxylase_[EC:1.14.16.1]
K00501	TH;_tyrosine_3-monooxygenase_[EC:1.14.16.2]
K00501	TH;_tyrosine_3-monooxygenase_[EC:1.14.16.2]
K00501	TH;_tyrosine_3-monooxygenase_[EC:1.14.16.2]
K00501	TH;_tyrosine_3-monooxygenase_[EC:1.14.16.2]
K00501	TH;_tyrosine_3-monooxygenase_[EC:1.14.16.2]
K00501	TH;_tyrosine_3-monooxygenase_[EC:1.14.16.2]
K00501	TH;_tyrosine_3-monooxygenase_[EC:1.14.16.2]
K00501	TH;_tyrosine_3-monooxygenase_[EC:1.14.16.2]
K00501	TH;_tyrosine_3-monooxygenase_[EC:1.14.16.2]
K00502	TPH1_2;_tryptophan_5-monooxygenase_[EC:1.14.16.4]
K00502	TPH1_2;_tryptophan_5-monooxygenase_[EC:1.14.16.4]
K00502	TPH1_2;_tryptophan_5-monooxygenase_[EC:1.14.16.4]
K00502	TPH1_2;_tryptophan_5-monooxygenase_[EC:1.14.16.4]
K00503	DBH;_dopamine_beta-monooxygenase_[EC:1.14.17.1]
K00504	PHM;_peptidylglycine_monooxygenase_[EC:1.14.17.3]
K00505	TYR;_tyrosinase_[EC:1.14.18.1]
K00505	TYR;_tyrosinase_[EC:1.14.18.1]
K00505	TYR;_tyrosinase_[EC:1.14.18.1]
K00505	TYR;_tyrosinase_[EC:1.14.18.1]
K00506	TYRP1;_tyrosinase-related_protein_1_[EC:1.14.18.-]
K00506	TYRP1;_tyrosinase-related_protein_1_[EC:1.14.18.-]
K00506	TYRP1;_tyrosinase-related_protein_1_[EC:1.14.18.-]
K00507	SCD,_desC;_stearoyl-CoA_desaturase_(Delta-9_desaturase)_[EC:1.14.19.1]
K00507	SCD,_desC;_stearoyl-CoA_desaturase_(Delta-9_desaturase)_[EC:1.14.19.1]
K00507	SCD,_desC;_stearoyl-CoA_desaturase_(Delta-9_desaturase)_[EC:1.14.19.1]
K00507	SCD,_desC;_stearoyl-CoA_desaturase_(Delta-9_desaturase)_[EC:1.14.19.1]
K00507	SCD,_desC;_stearoyl-CoA_desaturase_(Delta-9_desaturase)_[EC:1.14.19.1]
K00508	E1.14.19.3;_linoleoyl-CoA_desaturase_[EC:1.14.19.3]
K00508	E1.14.19.3;_linoleoyl-CoA_desaturase_[EC:1.14.19.3]
K00509	PTGS1,_COX1;_prostaglandin-endoperoxide_synthase_1_[EC:1.14.99.1]
K00509	PTGS1,_COX1;_prostaglandin-endoperoxide_synthase_1_[EC:1.14.99.1]
K00509	PTGS1,_COX1;_prostaglandin-endoperoxide_synthase_1_[EC:1.14.99.1]
K00509	PTGS1,_COX1;_prostaglandin-endoperoxide_synthase_1_[EC:1.14.99.1]
K00510	HMOX1;_heme_oxygenase_1_[EC:1.14.14.18]
K00510	HMOX1;_heme_oxygenase_1_[EC:1.14.14.18]
K00510	HMOX1;_heme_oxygenase_1_[EC:1.14.14.18]
K00510	HMOX1;_heme_oxygenase_1_[EC:1.14.14.18]
K00510	HMOX1;_heme_oxygenase_1_[EC:1.14.14.18]
K00510	HMOX1;_heme_oxygenase_1_[EC:1.14.14.18]
K00510	HMOX1;_heme_oxygenase_1_[EC:1.14.14.18]
K00510	HMOX1;_heme_oxygenase_1_[EC:1.14.14.18]
K00511	SQLE,_ERG1;_squalene_monooxygenase_[EC:1.14.14.17]
K00511	SQLE,_ERG1;_squalene_monooxygenase_[EC:1.14.14.17]
K00512	CYP17A;_steroid_17alpha-monooxygenase_/_17alpha-hydroxyprogesterone_deacetylase_[EC:1.14.14.19_1.14.14.32]
K00512	CYP17A;_steroid_17alpha-monooxygenase_/_17alpha-hydroxyprogesterone_deacetylase_[EC:1.14.14.19_1.14.14.32]
K00512	CYP17A;_steroid_17alpha-monooxygenase_/_17alpha-hydroxyprogesterone_deacetylase_[EC:1.14.14.19_1.14.14.32]
K00512	CYP17A;_steroid_17alpha-monooxygenase_/_17alpha-hydroxyprogesterone_deacetylase_[EC:1.14.14.19_1.14.14.32]
K00512	CYP17A;_steroid_17alpha-monooxygenase_/_17alpha-hydroxyprogesterone_deacetylase_[EC:1.14.14.19_1.14.14.32]
K00512	CYP17A;_steroid_17alpha-monooxygenase_/_17alpha-hydroxyprogesterone_deacetylase_[EC:1.14.14.19_1.14.14.32]
K00513	CYP21A;_steroid_21-monooxygenase_[EC:1.14.14.16]
K00513	CYP21A;_steroid_21-monooxygenase_[EC:1.14.14.16]
K00513	CYP21A;_steroid_21-monooxygenase_[EC:1.14.14.16]
K00513	CYP21A;_steroid_21-monooxygenase_[EC:1.14.14.16]
K00513	CYP21A;_steroid_21-monooxygenase_[EC:1.14.14.16]
K00514	ZDS,_crtQ;_zeta-carotene_desaturase_[EC:1.3.5.6]
K00515	BCMO1,_BCDO1;_beta-carotene_15,15'-dioxygenase_[EC:1.13.11.63]
K00516	E1.14.99.55;_lytic_starch_monooxygenase_[EC:1.14.99.55]
K00517	CYP81F;_indol-3-yl-methylglucosinolate_hydroxylase_[EC:1.14.-.-]
K00518	sodN;_nickel_superoxide_dismutase_[EC:1.15.1.1]
K00520	merA;_mercuric_reductase_[EC:1.16.1.1]
K00521	E1.16.1.7;_ferric-chelate_reductase_[EC:1.16.1.7]
K00522	FTH1;_ferritin_heavy_chain_[EC:1.16.3.2]
K00522	FTH1;_ferritin_heavy_chain_[EC:1.16.3.2]
K00522	FTH1;_ferritin_heavy_chain_[EC:1.16.3.2]
K00522	FTH1;_ferritin_heavy_chain_[EC:1.16.3.2]
K00523	ascD,_ddhD,_rfbI;_CDP-4-dehydro-6-deoxyglucose_reductase,_E3_[EC:1.17.1.1]
K00524	nrdJ;_ribonucleotide_reductase,_class_II_[EC:1.17.4.1]
K00524	nrdJ;_ribonucleotide_reductase,_class_II_[EC:1.17.4.1]
K00525	E1.17.4.1A,_nrdA,_nrdE;_ribonucleoside-diphosphate_reductase_alpha_chain_[EC:1.17.4.1]
K00525	E1.17.4.1A,_nrdA,_nrdE;_ribonucleoside-diphosphate_reductase_alpha_chain_[EC:1.17.4.1]
K00525	E1.17.4.1A,_nrdA,_nrdE;_ribonucleoside-diphosphate_reductase_alpha_chain_[EC:1.17.4.1]
K00526	E1.17.4.1B,_nrdB,_nrdF;_ribonucleoside-diphosphate_reductase_beta_chain_[EC:1.17.4.1]
K00526	E1.17.4.1B,_nrdB,_nrdF;_ribonucleoside-diphosphate_reductase_beta_chain_[EC:1.17.4.1]
K00526	E1.17.4.1B,_nrdB,_nrdF;_ribonucleoside-diphosphate_reductase_beta_chain_[EC:1.17.4.1]
K00527	rtpR;_ribonucleoside-triphosphate_reductase_(thioredoxin)_[EC:1.17.4.2]
K00527	rtpR;_ribonucleoside-triphosphate_reductase_(thioredoxin)_[EC:1.17.4.2]
K00528	fpr;_ferredoxin/flavodoxin---NADP+_reductase_[EC:1.18.1.2_1.19.1.1]
K00528	fpr;_ferredoxin/flavodoxin---NADP+_reductase_[EC:1.18.1.2_1.19.1.1]
K00529	hcaD;_3-phenylpropionate/trans-cinnamate_dioxygenase_ferredoxin_reductase_component_[EC:1.18.1.3]
K00529	hcaD;_3-phenylpropionate/trans-cinnamate_dioxygenase_ferredoxin_reductase_component_[EC:1.18.1.3]
K00531	anfG;_nitrogenase_delta_subunit_[EC:1.18.6.1]
K00531	anfG;_nitrogenase_delta_subunit_[EC:1.18.6.1]
K00532	E1.12.7.2;_ferredoxin_hydrogenase_[EC:1.12.7.2]
K00533	E1.12.7.2L;_ferredoxin_hydrogenase_large_subunit_[EC:1.12.7.2]
K00534	E1.12.7.2S;_ferredoxin_hydrogenase_small_subunit_[EC:1.12.7.2]
K00537	arsC;_arsenate_reductase_(glutaredoxin)_[EC:1.20.4.1]
K00540	fqr;_F420H(2)-dependent_quinone_reductase_[EC:1.1.98.-]
K00541	NNMT;_nicotinamide_N-methyltransferase_[EC:2.1.1.1]
K00541	NNMT;_nicotinamide_N-methyltransferase_[EC:2.1.1.1]
K00542	GAMT;_guanidinoacetate_N-methyltransferase_[EC:2.1.1.2]
K00542	GAMT;_guanidinoacetate_N-methyltransferase_[EC:2.1.1.2]
K00543	ASMT;_acetylserotonin_O-methyltransferase_[EC:2.1.1.4]
K00544	BHMT;_betaine-homocysteine_S-methyltransferase_[EC:2.1.1.5]
K00544	BHMT;_betaine-homocysteine_S-methyltransferase_[EC:2.1.1.5]
K00545	COMT;_catechol_O-methyltransferase_[EC:2.1.1.6]
K00545	COMT;_catechol_O-methyltransferase_[EC:2.1.1.6]
K00545	COMT;_catechol_O-methyltransferase_[EC:2.1.1.6]
K00545	COMT;_catechol_O-methyltransferase_[EC:2.1.1.6]
K00545	COMT;_catechol_O-methyltransferase_[EC:2.1.1.6]
K00546	HNMT;_histamine_N-methyltransferase_[EC:2.1.1.8]
K00546	HNMT;_histamine_N-methyltransferase_[EC:2.1.1.8]
K00547	mmuM,_BHMT2;_homocysteine_S-methyltransferase_[EC:2.1.1.10]
K00548	metH,_MTR;_5-methyltetrahydrofolate--homocysteine_methyltransferase_[EC:2.1.1.13]
K00548	metH,_MTR;_5-methyltetrahydrofolate--homocysteine_methyltransferase_[EC:2.1.1.13]
K00548	metH,_MTR;_5-methyltetrahydrofolate--homocysteine_methyltransferase_[EC:2.1.1.13]
K00549	metE;_5-methyltetrahydropteroyltriglutamate--homocysteine_methyltransferase_[EC:2.1.1.14]
K00549	metE;_5-methyltetrahydropteroyltriglutamate--homocysteine_methyltransferase_[EC:2.1.1.14]
K00550	PLMT;_phosphatidyl-N-methylethanolamine_N-methyltransferase_[EC:2.1.1.71]
K00551	PEMT;_phosphatidylethanolamine/phosphatidyl-N-methylethanolamine_N-methyltransferase_[EC:2.1.1.17_2.1.1.71]
K00552	GNMT;_glycine_N-methyltransferase_[EC:2.1.1.20]
K00553	PNMT;_phenylethanolamine_N-methyltransferase_[EC:2.1.1.28]
K00554	trmD;_tRNA_(guanine37-N1)-methyltransferase_[EC:2.1.1.228]
K00555	TRMT1,_trm1;_tRNA_(guanine26-N2/guanine27-N2)-dimethyltransferase_[EC:2.1.1.215_2.1.1.216]
K00556	trmH;_tRNA_(guanosine-2'-O-)-methyltransferase_[EC:2.1.1.34]
K00557	trmA;_tRNA_(uracil-5-)-methyltransferase_[EC:2.1.1.35]
K00558	DNMT1,_dcm;_DNA_(cytosine-5)-methyltransferase_1_[EC:2.1.1.37]
K00558	DNMT1,_dcm;_DNA_(cytosine-5)-methyltransferase_1_[EC:2.1.1.37]
K00558	DNMT1,_dcm;_DNA_(cytosine-5)-methyltransferase_1_[EC:2.1.1.37]
K00558	DNMT1,_dcm;_DNA_(cytosine-5)-methyltransferase_1_[EC:2.1.1.37]
K00558	DNMT1,_dcm;_DNA_(cytosine-5)-methyltransferase_1_[EC:2.1.1.37]
K00559	SMT1,_ERG6;_sterol_24-C-methyltransferase_[EC:2.1.1.41]
K00560	thyA,_TYMS;_thymidylate_synthase_[EC:2.1.1.45]
K00560	thyA,_TYMS;_thymidylate_synthase_[EC:2.1.1.45]
K00560	thyA,_TYMS;_thymidylate_synthase_[EC:2.1.1.45]
K00561	ermC,_ermA;_23S_rRNA_(adenine-N6)-dimethyltransferase_[EC:2.1.1.184]
K00561	ermC,_ermA;_23S_rRNA_(adenine-N6)-dimethyltransferase_[EC:2.1.1.184]
K00562	INMT,_TEMT;_methyltransferase_[EC:2.1.1.49_2.1.1.96]
K00562	INMT,_TEMT;_methyltransferase_[EC:2.1.1.49_2.1.1.96]
K00563	rlmA1;_23S_rRNA_(guanine745-N1)-methyltransferase_[EC:2.1.1.187]
K00564	rsmC;_16S_rRNA_(guanine1207-N2)-methyltransferase_[EC:2.1.1.172]
K00565	RNMT;_mRNA_(guanine-N7-)-methyltransferase_[EC:2.1.1.56]
K00565	RNMT;_mRNA_(guanine-N7-)-methyltransferase_[EC:2.1.1.56]
K00566	mnmA,_trmU;_tRNA-uridine_2-sulfurtransferase_[EC:2.8.1.13]
K00566	mnmA,_trmU;_tRNA-uridine_2-sulfurtransferase_[EC:2.8.1.13]
K00567	ogt,_MGMT;_methylated-DNA-[protein]-cysteine_S-methyltransferase_[EC:2.1.1.63]
K00568	ubiG;_2-polyprenyl-6-hydroxyphenyl_methylase_/_3-demethylubiquinone-9_3-methyltransferase_[EC:2.1.1.222_2.1.1.64]
K00569	TPMT,_tpmT;_thiopurine_S-methyltransferase_[EC:2.1.1.67]
K00570	pmtA;_phosphatidylethanolamine/phosphatidyl-N-methylethanolamine_N-methyltransferase_[EC:2.1.1.17_2.1.1.71]
K00571	E2.1.1.72;_site-specific_DNA-methyltransferase_(adenine-specific)_[EC:2.1.1.72]
K00572	WNT7;_wingless-type_MMTV_integration_site_family,_member_7
K00572	WNT7;_wingless-type_MMTV_integration_site_family,_member_7
K00572	WNT7;_wingless-type_MMTV_integration_site_family,_member_7
K00572	WNT7;_wingless-type_MMTV_integration_site_family,_member_7
K00572	WNT7;_wingless-type_MMTV_integration_site_family,_member_7
K00572	WNT7;_wingless-type_MMTV_integration_site_family,_member_7
K00572	WNT7;_wingless-type_MMTV_integration_site_family,_member_7
K00572	WNT7;_wingless-type_MMTV_integration_site_family,_member_7
K00572	WNT7;_wingless-type_MMTV_integration_site_family,_member_7
K00572	WNT7;_wingless-type_MMTV_integration_site_family,_member_7
K00572	WNT7;_wingless-type_MMTV_integration_site_family,_member_7
K00572	WNT7;_wingless-type_MMTV_integration_site_family,_member_7
K00572	WNT7;_wingless-type_MMTV_integration_site_family,_member_7
K00572	WNT7;_wingless-type_MMTV_integration_site_family,_member_7
K00572	WNT7;_wingless-type_MMTV_integration_site_family,_member_7
K00573	E2.1.1.77,_pcm;_protein-L-isoaspartate(D-aspartate)_O-methyltransferase_[EC:2.1.1.77]
K00574	cfa;_cyclopropane-fatty-acyl-phospholipid_synthase_[EC:2.1.1.79]
K00575	cheR;_chemotaxis_protein_methyltransferase_CheR_[EC:2.1.1.80]
K00575	cheR;_chemotaxis_protein_methyltransferase_CheR_[EC:2.1.1.80]
K00575	cheR;_chemotaxis_protein_methyltransferase_CheR_[EC:2.1.1.80]
K00577	mtrA;_tetrahydromethanopterin_S-methyltransferase_subunit_A_[EC:2.1.1.86]
K00578	mtrB;_tetrahydromethanopterin_S-methyltransferase_subunit_B_[EC:2.1.1.86]
K00579	mtrC;_tetrahydromethanopterin_S-methyltransferase_subunit_C_[EC:2.1.1.86]
K00580	mtrD;_tetrahydromethanopterin_S-methyltransferase_subunit_D_[EC:2.1.1.86]
K00581	mtrE;_tetrahydromethanopterin_S-methyltransferase_subunit_E_[EC:2.1.1.86]
K00582	mtrF;_tetrahydromethanopterin_S-methyltransferase_subunit_F_[EC:2.1.1.86]
K00583	mtrG;_tetrahydromethanopterin_S-methyltransferase_subunit_G_[EC:2.1.1.86]
K00584	mtrH;_tetrahydromethanopterin_S-methyltransferase_subunit_H_[EC:2.1.1.86]
K00586	DPH5;_diphthine_methyl_ester_synthase_[EC:2.1.1.314]
K00587	ICMT,_STE14;_protein-S-isoprenylcysteine_O-methyltransferase_[EC:2.1.1.100]
K00588	E2.1.1.104;_caffeoyl-CoA_O-methyltransferase_[EC:2.1.1.104]
K00588	E2.1.1.104;_caffeoyl-CoA_O-methyltransferase_[EC:2.1.1.104]
K00588	E2.1.1.104;_caffeoyl-CoA_O-methyltransferase_[EC:2.1.1.104]
K00589	MET1;_uroporphyrin-III_C-methyltransferase_[EC:2.1.1.107]
K00590	E2.1.1.113;_site-specific_DNA-methyltransferase_(cytosine-N4-specific)_[EC:2.1.1.113]
K00591	COQ3;_polyprenyldihydroxybenzoate_methyltransferase_/_3-demethylubiquinol_3-O-methyltransferase_[EC:2.1.1.114_2.1.1.64]
K00592	RBCMT;_[ribulose-bisphosphate_carboxylase]/[fructose-bisphosphate_aldolase]-lysine_N-methyltransferase_[EC:2.1.1.127_2.1.1.259]
K00594	xyoA,_aldO;_alditol_oxidase_[EC:1.1.3.41]
K00594	xyoA,_aldO;_alditol_oxidase_[EC:1.1.3.41]
K00595	cobL;_precorrin-6Y_C5,15-methyltransferase_(decarboxylating)_[EC:2.1.1.132]
K00596	E4.1.1.64;_2,2-dialkylglycine_decarboxylase_(pyruvate)_[EC:4.1.1.64]
K00597	MTRR;_methionine_synthase_reductase_[EC:1.16.1.8]
K00598	tam;_trans-aconitate_2-methyltransferase_[EC:2.1.1.144]
K00599	METTL6;_methyltransferase-like_protein_6_[EC:2.1.1.-]
K00600	glyA,_SHMT;_glycine_hydroxymethyltransferase_[EC:2.1.2.1]
K00600	glyA,_SHMT;_glycine_hydroxymethyltransferase_[EC:2.1.2.1]
K00600	glyA,_SHMT;_glycine_hydroxymethyltransferase_[EC:2.1.2.1]
K00600	glyA,_SHMT;_glycine_hydroxymethyltransferase_[EC:2.1.2.1]
K00600	glyA,_SHMT;_glycine_hydroxymethyltransferase_[EC:2.1.2.1]
K00600	glyA,_SHMT;_glycine_hydroxymethyltransferase_[EC:2.1.2.1]
K00601	E2.1.2.2;_phosphoribosylglycinamide_formyltransferase_[EC:2.1.2.2]
K00601	E2.1.2.2;_phosphoribosylglycinamide_formyltransferase_[EC:2.1.2.2]
K00602	purH;_phosphoribosylaminoimidazolecarboxamide_formyltransferase_/_IMP_cyclohydrolase_[EC:2.1.2.3_3.5.4.10]
K00602	purH;_phosphoribosylaminoimidazolecarboxamide_formyltransferase_/_IMP_cyclohydrolase_[EC:2.1.2.3_3.5.4.10]
K00602	purH;_phosphoribosylaminoimidazolecarboxamide_formyltransferase_/_IMP_cyclohydrolase_[EC:2.1.2.3_3.5.4.10]
K00602	purH;_phosphoribosylaminoimidazolecarboxamide_formyltransferase_/_IMP_cyclohydrolase_[EC:2.1.2.3_3.5.4.10]
K00603	fctD;_glutamate_formiminotransferase_/_5-formyltetrahydrofolate_cyclo-ligase_[EC:2.1.2.5_6.3.3.2]
K00603	fctD;_glutamate_formiminotransferase_/_5-formyltetrahydrofolate_cyclo-ligase_[EC:2.1.2.5_6.3.3.2]
K00604	MTFMT,_fmt;_methionyl-tRNA_formyltransferase_[EC:2.1.2.9]
K00604	MTFMT,_fmt;_methionyl-tRNA_formyltransferase_[EC:2.1.2.9]
K00605	gcvT,_AMT;_aminomethyltransferase_[EC:2.1.2.10]
K00605	gcvT,_AMT;_aminomethyltransferase_[EC:2.1.2.10]
K00605	gcvT,_AMT;_aminomethyltransferase_[EC:2.1.2.10]
K00606	panB;_3-methyl-2-oxobutanoate_hydroxymethyltransferase_[EC:2.1.2.11]
K00608	pyrBI;_aspartate_carbamoyltransferase_[EC:2.1.3.2]
K00608	pyrBI;_aspartate_carbamoyltransferase_[EC:2.1.3.2]
K00609	pyrB,_PYR2;_aspartate_carbamoyltransferase_catalytic_subunit_[EC:2.1.3.2]
K00609	pyrB,_PYR2;_aspartate_carbamoyltransferase_catalytic_subunit_[EC:2.1.3.2]
K00610	pyrI;_aspartate_carbamoyltransferase_regulatory_subunit
K00610	pyrI;_aspartate_carbamoyltransferase_regulatory_subunit
K00611	OTC,_argF,_argI;_ornithine_carbamoyltransferase_[EC:2.1.3.3]
K00612	nodU;_carbamoyltransferase_[EC:2.1.3.-]
K00613	GATM;_glycine_amidinotransferase_[EC:2.1.4.1]
K00613	GATM;_glycine_amidinotransferase_[EC:2.1.4.1]
K00614	CSKMT,_METTL12;_citrate_synthase_lysine_N-methyltransferase_[EC:2.1.1.-]
K00615	E2.2.1.1,_tktA,_tktB;_transketolase_[EC:2.2.1.1]
K00615	E2.2.1.1,_tktA,_tktB;_transketolase_[EC:2.2.1.1]
K00615	E2.2.1.1,_tktA,_tktB;_transketolase_[EC:2.2.1.1]
K00616	E2.2.1.2,_talA,_talB;_transaldolase_[EC:2.2.1.2]
K00618	ARG2;_amino-acid_N-acetyltransferase_[EC:2.3.1.1]
K00619	argA;_amino-acid_N-acetyltransferase_[EC:2.3.1.1]
K00620	argJ;_glutamate_N-acetyltransferase_/_amino-acid_N-acetyltransferase_[EC:2.3.1.35_2.3.1.1]
K00621	GNPNAT1,_GNA1;_glucosamine-phosphate_N-acetyltransferase_[EC:2.3.1.4]
K00622	nat;_arylamine_N-acetyltransferase_[EC:2.3.1.5]
K00622	nat;_arylamine_N-acetyltransferase_[EC:2.3.1.5]
K00622	nat;_arylamine_N-acetyltransferase_[EC:2.3.1.5]
K00622	nat;_arylamine_N-acetyltransferase_[EC:2.3.1.5]
K00623	CHAT;_choline_O-acetyltransferase_[EC:2.3.1.6]
K00623	CHAT;_choline_O-acetyltransferase_[EC:2.3.1.6]
K00624	E2.3.1.7;_carnitine_O-acetyltransferase_[EC:2.3.1.7]
K00625	E2.3.1.8,_pta;_phosphate_acetyltransferase_[EC:2.3.1.8]
K00625	E2.3.1.8,_pta;_phosphate_acetyltransferase_[EC:2.3.1.8]
K00625	E2.3.1.8,_pta;_phosphate_acetyltransferase_[EC:2.3.1.8]
K00625	E2.3.1.8,_pta;_phosphate_acetyltransferase_[EC:2.3.1.8]
K00625	E2.3.1.8,_pta;_phosphate_acetyltransferase_[EC:2.3.1.8]
K00626	E2.3.1.9,_atoB;_acetyl-CoA_C-acetyltransferase_[EC:2.3.1.9]
K00626	E2.3.1.9,_atoB;_acetyl-CoA_C-acetyltransferase_[EC:2.3.1.9]
K00626	E2.3.1.9,_atoB;_acetyl-CoA_C-acetyltransferase_[EC:2.3.1.9]
K00626	E2.3.1.9,_atoB;_acetyl-CoA_C-acetyltransferase_[EC:2.3.1.9]
K00626	E2.3.1.9,_atoB;_acetyl-CoA_C-acetyltransferase_[EC:2.3.1.9]
K00626	E2.3.1.9,_atoB;_acetyl-CoA_C-acetyltransferase_[EC:2.3.1.9]
K00626	E2.3.1.9,_atoB;_acetyl-CoA_C-acetyltransferase_[EC:2.3.1.9]
K00626	E2.3.1.9,_atoB;_acetyl-CoA_C-acetyltransferase_[EC:2.3.1.9]
K00626	E2.3.1.9,_atoB;_acetyl-CoA_C-acetyltransferase_[EC:2.3.1.9]
K00626	E2.3.1.9,_atoB;_acetyl-CoA_C-acetyltransferase_[EC:2.3.1.9]
K00626	E2.3.1.9,_atoB;_acetyl-CoA_C-acetyltransferase_[EC:2.3.1.9]
K00626	E2.3.1.9,_atoB;_acetyl-CoA_C-acetyltransferase_[EC:2.3.1.9]
K00626	E2.3.1.9,_atoB;_acetyl-CoA_C-acetyltransferase_[EC:2.3.1.9]
K00626	E2.3.1.9,_atoB;_acetyl-CoA_C-acetyltransferase_[EC:2.3.1.9]
K00627	DLAT,_aceF,_pdhC;_pyruvate_dehydrogenase_E2_component_(dihydrolipoamide_acetyltransferase)_[EC:2.3.1.12]
K00627	DLAT,_aceF,_pdhC;_pyruvate_dehydrogenase_E2_component_(dihydrolipoamide_acetyltransferase)_[EC:2.3.1.12]
K00627	DLAT,_aceF,_pdhC;_pyruvate_dehydrogenase_E2_component_(dihydrolipoamide_acetyltransferase)_[EC:2.3.1.12]
K00628	GLYAT;_glycine_N-acyltransferase_/_glycine_N-benzoyltransferase_[EC:2.3.1.13_2.3.1.71]
K00629	GPAT1_2;_glycerol-3-phosphate_O-acyltransferase_44198_[EC:2.3.1.15]
K00629	GPAT1_2;_glycerol-3-phosphate_O-acyltransferase_44198_[EC:2.3.1.15]
K00629	GPAT1_2;_glycerol-3-phosphate_O-acyltransferase_44198_[EC:2.3.1.15]
K00630	ATS1;_glycerol-3-phosphate_O-acyltransferase_[EC:2.3.1.15]
K00630	ATS1;_glycerol-3-phosphate_O-acyltransferase_[EC:2.3.1.15]
K00630	ATS1;_glycerol-3-phosphate_O-acyltransferase_[EC:2.3.1.15]
K00631	plsB;_glycerol-3-phosphate_O-acyltransferase_[EC:2.3.1.15]
K00631	plsB;_glycerol-3-phosphate_O-acyltransferase_[EC:2.3.1.15]
K00631	plsB;_glycerol-3-phosphate_O-acyltransferase_[EC:2.3.1.15]
K00632	fadA,_fadI;_acetyl-CoA_acyltransferase_[EC:2.3.1.16]
K00632	fadA,_fadI;_acetyl-CoA_acyltransferase_[EC:2.3.1.16]
K00632	fadA,_fadI;_acetyl-CoA_acyltransferase_[EC:2.3.1.16]
K00632	fadA,_fadI;_acetyl-CoA_acyltransferase_[EC:2.3.1.16]
K00632	fadA,_fadI;_acetyl-CoA_acyltransferase_[EC:2.3.1.16]
K00632	fadA,_fadI;_acetyl-CoA_acyltransferase_[EC:2.3.1.16]
K00633	lacA;_galactoside_O-acetyltransferase_[EC:2.3.1.18]
K00634	ptb;_phosphate_butyryltransferase_[EC:2.3.1.19]
K00635	tgs,_wax-dgat;_diacylglycerol_O-acyltransferase_/_wax_synthase_[EC:2.3.1.20_2.3.1.75]
K00637	SOAT;_sterol_O-acyltransferase_[EC:2.3.1.26]
K00637	SOAT;_sterol_O-acyltransferase_[EC:2.3.1.26]
K00638	catB;_chloramphenicol_O-acetyltransferase_type_B_[EC:2.3.1.28]
K00639	kbl,_GCAT;_glycine_C-acetyltransferase_[EC:2.3.1.29]
K00639	kbl,_GCAT;_glycine_C-acetyltransferase_[EC:2.3.1.29]
K00640	cysE;_serine_O-acetyltransferase_[EC:2.3.1.30]
K00640	cysE;_serine_O-acetyltransferase_[EC:2.3.1.30]
K00640	cysE;_serine_O-acetyltransferase_[EC:2.3.1.30]
K00641	metX;_homoserine_O-acetyltransferase/O-succinyltransferase_[EC:2.3.1.31_2.3.1.46]
K00641	metX;_homoserine_O-acetyltransferase/O-succinyltransferase_[EC:2.3.1.31_2.3.1.46]
K00643	E2.3.1.37,_ALAS;_5-aminolevulinate_synthase_[EC:2.3.1.37]
K00643	E2.3.1.37,_ALAS;_5-aminolevulinate_synthase_[EC:2.3.1.37]
K00643	E2.3.1.37,_ALAS;_5-aminolevulinate_synthase_[EC:2.3.1.37]
K00645	fabD,_MCAT,_MCT1;_[acyl-carrier-protein]_S-malonyltransferase_[EC:2.3.1.39]
K00645	fabD,_MCAT,_MCT1;_[acyl-carrier-protein]_S-malonyltransferase_[EC:2.3.1.39]
K00645	fabD,_MCAT,_MCT1;_[acyl-carrier-protein]_S-malonyltransferase_[EC:2.3.1.39]
K00646	pksF;_malonyl-ACP_decarboxylase
K00647	fabB;_3-oxoacyl-[acyl-carrier-protein]_synthase_I_[EC:2.3.1.41]
K00647	fabB;_3-oxoacyl-[acyl-carrier-protein]_synthase_I_[EC:2.3.1.41]
K00647	fabB;_3-oxoacyl-[acyl-carrier-protein]_synthase_I_[EC:2.3.1.41]
K00648	fabH;_3-oxoacyl-[acyl-carrier-protein]_synthase_III_[EC:2.3.1.180]
K00648	fabH;_3-oxoacyl-[acyl-carrier-protein]_synthase_III_[EC:2.3.1.180]
K00649	GNPAT;_glyceronephosphate_O-acyltransferase_[EC:2.3.1.42]
K00649	GNPAT;_glyceronephosphate_O-acyltransferase_[EC:2.3.1.42]
K00650	LCAT;_lecithin-cholesterol_acyltransferase_[EC:2.3.1.43]
K00650	LCAT;_lecithin-cholesterol_acyltransferase_[EC:2.3.1.43]
K00651	metA;_homoserine_O-succinyltransferase/O-acetyltransferase_[EC:2.3.1.46_2.3.1.31]
K00651	metA;_homoserine_O-succinyltransferase/O-acetyltransferase_[EC:2.3.1.46_2.3.1.31]
K00652	bioF;_8-amino-7-oxononanoate_synthase_[EC:2.3.1.47]
K00652	bioF;_8-amino-7-oxononanoate_synthase_[EC:2.3.1.47]
K00653	CDY;_chromodomain_protein_Y_[EC:2.3.1.48]
K00654	SPT;_serine_palmitoyltransferase_[EC:2.3.1.50]
K00654	SPT;_serine_palmitoyltransferase_[EC:2.3.1.50]
K00654	SPT;_serine_palmitoyltransferase_[EC:2.3.1.50]
K00654	SPT;_serine_palmitoyltransferase_[EC:2.3.1.50]
K00655	plsC;_1-acyl-sn-glycerol-3-phosphate_acyltransferase_[EC:2.3.1.51]
K00655	plsC;_1-acyl-sn-glycerol-3-phosphate_acyltransferase_[EC:2.3.1.51]
K00655	plsC;_1-acyl-sn-glycerol-3-phosphate_acyltransferase_[EC:2.3.1.51]
K00656	E2.3.1.54,_pflD;_formate_C-acetyltransferase_[EC:2.3.1.54]
K00656	E2.3.1.54,_pflD;_formate_C-acetyltransferase_[EC:2.3.1.54]
K00656	E2.3.1.54,_pflD;_formate_C-acetyltransferase_[EC:2.3.1.54]
K00657	speG,_SAT;_diamine_N-acetyltransferase_[EC:2.3.1.57]
K00657	speG,_SAT;_diamine_N-acetyltransferase_[EC:2.3.1.57]
K00658	DLST,_sucB;_2-oxoglutarate_dehydrogenase_E2_component_(dihydrolipoamide_succinyltransferase)_[EC:2.3.1.61]
K00658	DLST,_sucB;_2-oxoglutarate_dehydrogenase_E2_component_(dihydrolipoamide_succinyltransferase)_[EC:2.3.1.61]
K00658	DLST,_sucB;_2-oxoglutarate_dehydrogenase_E2_component_(dihydrolipoamide_succinyltransferase)_[EC:2.3.1.61]
K00659	BAAT;_bile_acid-CoA:amino_acid_N-acyltransferase_[EC:2.3.1.65_3.1.2.2]
K00659	BAAT;_bile_acid-CoA:amino_acid_N-acyltransferase_[EC:2.3.1.65_3.1.2.2]
K00659	BAAT;_bile_acid-CoA:amino_acid_N-acyltransferase_[EC:2.3.1.65_3.1.2.2]
K00659	BAAT;_bile_acid-CoA:amino_acid_N-acyltransferase_[EC:2.3.1.65_3.1.2.2]
K00659	BAAT;_bile_acid-CoA:amino_acid_N-acyltransferase_[EC:2.3.1.65_3.1.2.2]
K00660	CHS;_chalcone_synthase_[EC:2.3.1.74]
K00660	CHS;_chalcone_synthase_[EC:2.3.1.74]
K00660	CHS;_chalcone_synthase_[EC:2.3.1.74]
K00661	maa;_maltose_O-acetyltransferase_[EC:2.3.1.79]
K00662	aacC;_aminoglycoside_3-N-acetyltransferase_[EC:2.3.1.81]
K00663	aacA;_aminoglycoside_6'-N-acetyltransferase_[EC:2.3.1.82]
K00664	ATF;_alcohol_O-acetyltransferase_[EC:2.3.1.84]
K00665	FASN;_fatty_acid_synthase,_animal_type_[EC:2.3.1.85]
K00665	FASN;_fatty_acid_synthase,_animal_type_[EC:2.3.1.85]
K00665	FASN;_fatty_acid_synthase,_animal_type_[EC:2.3.1.85]
K00665	FASN;_fatty_acid_synthase,_animal_type_[EC:2.3.1.85]
K00665	FASN;_fatty_acid_synthase,_animal_type_[EC:2.3.1.85]
K00666	K00666;_fatty-acyl-CoA_synthase_[EC:6.2.1.-]
K00667	FAS2;_fatty_acid_synthase_subunit_alpha,_fungi_type_[EC:2.3.1.86]
K00667	FAS2;_fatty_acid_synthase_subunit_alpha,_fungi_type_[EC:2.3.1.86]
K00668	FAS1;_fatty_acid_synthase_subunit_beta,_fungi_type_[EC:2.3.1.86]
K00668	FAS1;_fatty_acid_synthase_subunit_beta,_fungi_type_[EC:2.3.1.86]
K00669	AANAT;_arylalkylamine_N-acetyltransferase_[EC:2.3.1.87]
K00670	NAA30,_MAK3;_N-alpha-acetyltransferase_30_[EC:2.3.1.256]
K00671	NMT;_glycylpeptide_N-tetradecanoyltransferase_[EC:2.3.1.97]
K00672	ftr;_formylmethanofuran--tetrahydromethanopterin_N-formyltransferase_[EC:2.3.1.101]
K00673	astA;_arginine_N-succinyltransferase_[EC:2.3.1.109]
K00674	dapD;_2,3,4,5-tetrahydropyridine-2,6-dicarboxylate_N-succinyltransferase_[EC:2.3.1.117]
K00675	nhoA;_N-hydroxyarylamine_O-acetyltransferase_[EC:2.3.1.118]
K00677	lpxA;_UDP-N-acetylglucosamine_acyltransferase_[EC:2.3.1.129]
K00677	lpxA;_UDP-N-acetylglucosamine_acyltransferase_[EC:2.3.1.129]
K00677	lpxA;_UDP-N-acetylglucosamine_acyltransferase_[EC:2.3.1.129]
K00678	LRAT;_phosphatidylcholine-retinol_O-acyltransferase_[EC:2.3.1.135]
K00678	LRAT;_phosphatidylcholine-retinol_O-acyltransferase_[EC:2.3.1.135]
K00679	E2.3.1.158;_phospholipid:diacylglycerol_acyltransferase_[EC:2.3.1.158]
K00680	ytmI;_uncharacterized_N-acetyltransferase_[EC:2.3.1.-]
K00681	ggt;_gamma-glutamyltranspeptidase_/_glutathione_hydrolase_[EC:2.3.2.2_3.4.19.13]
K00681	ggt;_gamma-glutamyltranspeptidase_/_glutathione_hydrolase_[EC:2.3.2.2_3.4.19.13]
K00681	ggt;_gamma-glutamyltranspeptidase_/_glutathione_hydrolase_[EC:2.3.2.2_3.4.19.13]
K00681	ggt;_gamma-glutamyltranspeptidase_/_glutathione_hydrolase_[EC:2.3.2.2_3.4.19.13]
K00682	GGCT;_gamma-glutamylcyclotransferase_[EC:4.3.2.9]
K00683	QPCT;_glutaminyl-peptide_cyclotransferase_[EC:2.3.2.5]
K00684	aat;_leucyl/phenylalanyl-tRNA---protein_transferase_[EC:2.3.2.6]
K00685	ATE1;_arginyl-tRNA---protein_transferase_[EC:2.3.2.8]
K00686	tgl;_protein-glutamine_gamma-glutamyltransferase_[EC:2.3.2.13]
K00687	pbp2B,_penA;_penicillin-binding_protein_2B
K00687	pbp2B,_penA;_penicillin-binding_protein_2B
K00687	pbp2B,_penA;_penicillin-binding_protein_2B
K00688	PYG,_glgP;_glycogen_phosphorylase_[EC:2.4.1.1]
K00688	PYG,_glgP;_glycogen_phosphorylase_[EC:2.4.1.1]
K00688	PYG,_glgP;_glycogen_phosphorylase_[EC:2.4.1.1]
K00688	PYG,_glgP;_glycogen_phosphorylase_[EC:2.4.1.1]
K00688	PYG,_glgP;_glycogen_phosphorylase_[EC:2.4.1.1]
K00688	PYG,_glgP;_glycogen_phosphorylase_[EC:2.4.1.1]
K00689	E2.4.1.5;_dextransucrase_[EC:2.4.1.5]
K00689	E2.4.1.5;_dextransucrase_[EC:2.4.1.5]
K00690	E2.4.1.7;_sucrose_phosphorylase_[EC:2.4.1.7]
K00691	mapA;_maltose_phosphorylase_[EC:2.4.1.8]
K00692	sacB;_levansucrase_[EC:2.4.1.10]
K00692	sacB;_levansucrase_[EC:2.4.1.10]
K00692	sacB;_levansucrase_[EC:2.4.1.10]
K00693	GYS;_glycogen_synthase_[EC:2.4.1.11]
K00693	GYS;_glycogen_synthase_[EC:2.4.1.11]
K00693	GYS;_glycogen_synthase_[EC:2.4.1.11]
K00693	GYS;_glycogen_synthase_[EC:2.4.1.11]
K00693	GYS;_glycogen_synthase_[EC:2.4.1.11]
K00693	GYS;_glycogen_synthase_[EC:2.4.1.11]
K00693	GYS;_glycogen_synthase_[EC:2.4.1.11]
K00694	bcsA;_cellulose_synthase_(UDP-forming)_[EC:2.4.1.12]
K00694	bcsA;_cellulose_synthase_(UDP-forming)_[EC:2.4.1.12]
K00694	bcsA;_cellulose_synthase_(UDP-forming)_[EC:2.4.1.12]
K00695	E2.4.1.13;_sucrose_synthase_[EC:2.4.1.13]
K00695	E2.4.1.13;_sucrose_synthase_[EC:2.4.1.13]
K00696	E2.4.1.14;_sucrose-phosphate_synthase_[EC:2.4.1.14]
K00697	otsA;_trehalose_6-phosphate_synthase_[EC:2.4.1.15_2.4.1.347]
K00697	otsA;_trehalose_6-phosphate_synthase_[EC:2.4.1.15_2.4.1.347]
K00698	CHS1;_chitin_synthase_[EC:2.4.1.16]
K00698	CHS1;_chitin_synthase_[EC:2.4.1.16]
K00699	UGT;_glucuronosyltransferase_[EC:2.4.1.17]
K00699	UGT;_glucuronosyltransferase_[EC:2.4.1.17]
K00699	UGT;_glucuronosyltransferase_[EC:2.4.1.17]
K00699	UGT;_glucuronosyltransferase_[EC:2.4.1.17]
K00699	UGT;_glucuronosyltransferase_[EC:2.4.1.17]
K00699	UGT;_glucuronosyltransferase_[EC:2.4.1.17]
K00699	UGT;_glucuronosyltransferase_[EC:2.4.1.17]
K00699	UGT;_glucuronosyltransferase_[EC:2.4.1.17]
K00699	UGT;_glucuronosyltransferase_[EC:2.4.1.17]
K00699	UGT;_glucuronosyltransferase_[EC:2.4.1.17]
K00700	GBE1,_glgB;_1,4-alpha-glucan_branching_enzyme_[EC:2.4.1.18]
K00700	GBE1,_glgB;_1,4-alpha-glucan_branching_enzyme_[EC:2.4.1.18]
K00701	cgt;_cyclomaltodextrin_glucanotransferase_[EC:2.4.1.19]
K00702	E2.4.1.20;_cellobiose_phosphorylase_[EC:2.4.1.20]
K00703	glgA;_starch_synthase_[EC:2.4.1.21]
K00703	glgA;_starch_synthase_[EC:2.4.1.21]
K00703	glgA;_starch_synthase_[EC:2.4.1.21]
K00704	LALBA;_alpha-lactalbumin_[EC:2.4.1.22]
K00705	malQ;_4-alpha-glucanotransferase_[EC:2.4.1.25]
K00706	E2.4.1.34;_1,3-beta-glucan_synthase_[EC:2.4.1.34]
K00706	E2.4.1.34;_1,3-beta-glucan_synthase_[EC:2.4.1.34]
K00706	E2.4.1.34;_1,3-beta-glucan_synthase_[EC:2.4.1.34]
K00709	ABO;_histo-blood_group_ABO_system_transferase_[EC:2.4.1.40_2.4.1.37]
K00709	ABO;_histo-blood_group_ABO_system_transferase_[EC:2.4.1.40_2.4.1.37]
K00710	GALNT;_polypeptide_N-acetylgalactosaminyltransferase_[EC:2.4.1.41]
K00710	GALNT;_polypeptide_N-acetylgalactosaminyltransferase_[EC:2.4.1.41]
K00710	GALNT;_polypeptide_N-acetylgalactosaminyltransferase_[EC:2.4.1.41]
K00712	tagE;_poly(glycerol-phosphate)_alpha-glucosyltransferase_[EC:2.4.1.52]
K00713	waaD;_UDP-glucose:(glucosyl)LPS_alpha-1,2-glucosyltransferase_[EC:2.4.1.-]
K00713	waaD;_UDP-glucose:(glucosyl)LPS_alpha-1,2-glucosyltransferase_[EC:2.4.1.-]
K00713	waaD;_UDP-glucose:(glucosyl)LPS_alpha-1,2-glucosyltransferase_[EC:2.4.1.-]
K00714	WNT8;_wingless-type_MMTV_integration_site_family,_member_8
K00714	WNT8;_wingless-type_MMTV_integration_site_family,_member_8
K00714	WNT8;_wingless-type_MMTV_integration_site_family,_member_8
K00714	WNT8;_wingless-type_MMTV_integration_site_family,_member_8
K00714	WNT8;_wingless-type_MMTV_integration_site_family,_member_8
K00714	WNT8;_wingless-type_MMTV_integration_site_family,_member_8
K00714	WNT8;_wingless-type_MMTV_integration_site_family,_member_8
K00714	WNT8;_wingless-type_MMTV_integration_site_family,_member_8
K00714	WNT8;_wingless-type_MMTV_integration_site_family,_member_8
K00714	WNT8;_wingless-type_MMTV_integration_site_family,_member_8
K00714	WNT8;_wingless-type_MMTV_integration_site_family,_member_8
K00714	WNT8;_wingless-type_MMTV_integration_site_family,_member_8
K00714	WNT8;_wingless-type_MMTV_integration_site_family,_member_8
K00714	WNT8;_wingless-type_MMTV_integration_site_family,_member_8
K00714	WNT8;_wingless-type_MMTV_integration_site_family,_member_8
K00715	B3GALT4;_ganglioside_galactosyltransferase_[EC:2.4.1.62]
K00715	B3GALT4;_ganglioside_galactosyltransferase_[EC:2.4.1.62]
K00716	FUT3;_galactoside_3(4)-fucosyltransferase_3_[EC:2.4.1.65]
K00716	FUT3;_galactoside_3(4)-fucosyltransferase_3_[EC:2.4.1.65]
K00717	FUT8;_glycoprotein_6-alpha-L-fucosyltransferase_[EC:2.4.1.68]
K00717	FUT8;_glycoprotein_6-alpha-L-fucosyltransferase_[EC:2.4.1.68]
K00717	FUT8;_glycoprotein_6-alpha-L-fucosyltransferase_[EC:2.4.1.68]
K00717	FUT8;_glycoprotein_6-alpha-L-fucosyltransferase_[EC:2.4.1.68]
K00717	FUT8;_glycoprotein_6-alpha-L-fucosyltransferase_[EC:2.4.1.68]
K00718	FUT1_2;_galactoside_2-L-fucosyltransferase_44198_[EC:2.4.1.69]
K00718	FUT1_2;_galactoside_2-L-fucosyltransferase_44198_[EC:2.4.1.69]
K00718	FUT1_2;_galactoside_2-L-fucosyltransferase_44198_[EC:2.4.1.69]
K00718	FUT1_2;_galactoside_2-L-fucosyltransferase_44198_[EC:2.4.1.69]
K00719	B3GALNT1,_B3GALT3;_galactosylgalactosylglucosylceramide_beta-D-acetylgalactosaminyltransferase_[EC:2.4.1.79]
K00719	B3GALNT1,_B3GALT3;_galactosylgalactosylglucosylceramide_beta-D-acetylgalactosaminyltransferase_[EC:2.4.1.79]
K00719	B3GALNT1,_B3GALT3;_galactosylgalactosylglucosylceramide_beta-D-acetylgalactosaminyltransferase_[EC:2.4.1.79]
K00720	UGCG;_ceramide_glucosyltransferase_[EC:2.4.1.80]
K00720	UGCG;_ceramide_glucosyltransferase_[EC:2.4.1.80]
K00721	DPM1;_dolichol-phosphate_mannosyltransferase_[EC:2.4.1.83]
K00721	DPM1;_dolichol-phosphate_mannosyltransferase_[EC:2.4.1.83]
K00722	GBGT1;_globoside_alpha-N-acetylgalactosaminyltransferase_[EC:2.4.1.88]
K00722	GBGT1;_globoside_alpha-N-acetylgalactosaminyltransferase_[EC:2.4.1.88]
K00725	B4GALNT1,_GALGT;_(N-Acetylneuraminyl)-galactosylglucosylceramide_N-acetylgalactosaminyltransferase_[EC:2.4.1.92]
K00725	B4GALNT1,_GALGT;_(N-Acetylneuraminyl)-galactosylglucosylceramide_N-acetylgalactosaminyltransferase_[EC:2.4.1.92]
K00726	MGAT1;_alpha-1,3-mannosyl-glycoprotein_beta-1,2-N-acetylglucosaminyltransferase_[EC:2.4.1.101]
K00726	MGAT1;_alpha-1,3-mannosyl-glycoprotein_beta-1,2-N-acetylglucosaminyltransferase_[EC:2.4.1.101]
K00726	MGAT1;_alpha-1,3-mannosyl-glycoprotein_beta-1,2-N-acetylglucosaminyltransferase_[EC:2.4.1.101]
K00727	GCNT1;_beta-1,3-galactosyl-O-glycosyl-glycoprotein_beta-1,6-N-acetylglucosaminyltransferase_[EC:2.4.1.102]
K00727	GCNT1;_beta-1,3-galactosyl-O-glycosyl-glycoprotein_beta-1,6-N-acetylglucosaminyltransferase_[EC:2.4.1.102]
K00728	POMT,_pmt;_dolichyl-phosphate-mannose-protein_mannosyltransferase_[EC:2.4.1.109]
K00728	POMT,_pmt;_dolichyl-phosphate-mannose-protein_mannosyltransferase_[EC:2.4.1.109]
K00728	POMT,_pmt;_dolichyl-phosphate-mannose-protein_mannosyltransferase_[EC:2.4.1.109]
K00729	ALG5;_dolichyl-phosphate_beta-glucosyltransferase_[EC:2.4.1.117]
K00729	ALG5;_dolichyl-phosphate_beta-glucosyltransferase_[EC:2.4.1.117]
K00730	OST4;_oligosaccharyl_transferase_complex_subunit_OST4
K00730	OST4;_oligosaccharyl_transferase_complex_subunit_OST4
K00730	OST4;_oligosaccharyl_transferase_complex_subunit_OST4
K00731	C1GALT1;_glycoprotein-N-acetylgalactosamine_3-beta-galactosyltransferase_[EC:2.4.1.122]
K00731	C1GALT1;_glycoprotein-N-acetylgalactosamine_3-beta-galactosyltransferase_[EC:2.4.1.122]
K00731	C1GALT1;_glycoprotein-N-acetylgalactosamine_3-beta-galactosyltransferase_[EC:2.4.1.122]
K00733	B4GALT7;_xylosylprotein_4-beta-galactosyltransferase_[EC:2.4.1.133]
K00733	B4GALT7;_xylosylprotein_4-beta-galactosyltransferase_[EC:2.4.1.133]
K00733	B4GALT7;_xylosylprotein_4-beta-galactosyltransferase_[EC:2.4.1.133]
K00734	B3GALT6;_galactosylxylosylprotein_3-beta-galactosyltransferase_[EC:2.4.1.134]
K00734	B3GALT6;_galactosylxylosylprotein_3-beta-galactosyltransferase_[EC:2.4.1.134]
K00734	B3GALT6;_galactosylxylosylprotein_3-beta-galactosyltransferase_[EC:2.4.1.134]
K00735	B3GAT1;_galactosylgalactosylxylosylprotein_3-beta-glucuronosyltransferase_1_[EC:2.4.1.135]
K00735	B3GAT1;_galactosylgalactosylxylosylprotein_3-beta-glucuronosyltransferase_1_[EC:2.4.1.135]
K00736	MGAT2;_alpha-1,6-mannosyl-glycoprotein_beta-1,2-N-acetylglucosaminyltransferase_[EC:2.4.1.143]
K00736	MGAT2;_alpha-1,6-mannosyl-glycoprotein_beta-1,2-N-acetylglucosaminyltransferase_[EC:2.4.1.143]
K00736	MGAT2;_alpha-1,6-mannosyl-glycoprotein_beta-1,2-N-acetylglucosaminyltransferase_[EC:2.4.1.143]
K00737	MGAT3;_beta-1,4-mannosyl-glycoprotein_beta-1,4-N-acetylglucosaminyltransferase_[EC:2.4.1.144]
K00737	MGAT3;_beta-1,4-mannosyl-glycoprotein_beta-1,4-N-acetylglucosaminyltransferase_[EC:2.4.1.144]
K00738	MGAT4A_B;_alpha-1,3-mannosylglycoprotein_beta-1,4-N-acetylglucosaminyltransferase_A/B_[EC:2.4.1.145]
K00738	MGAT4A_B;_alpha-1,3-mannosylglycoprotein_beta-1,4-N-acetylglucosaminyltransferase_A/B_[EC:2.4.1.145]
K00738	MGAT4A_B;_alpha-1,3-mannosylglycoprotein_beta-1,4-N-acetylglucosaminyltransferase_A/B_[EC:2.4.1.145]
K00739	B3GNT6;_acetylgalactosaminyl-O-glycosyl-glycoprotein_beta-1,3-N-acetylglucosaminyltransferase_[EC:2.4.1.147]
K00739	B3GNT6;_acetylgalactosaminyl-O-glycosyl-glycoprotein_beta-1,3-N-acetylglucosaminyltransferase_[EC:2.4.1.147]
K00741	B3GNT2;_N-acetyllactosaminide_beta-1,3-N-acetylglucosaminyltransferase_[EC:2.4.1.149]
K00741	B3GNT2;_N-acetyllactosaminide_beta-1,3-N-acetylglucosaminyltransferase_[EC:2.4.1.149]
K00741	B3GNT2;_N-acetyllactosaminide_beta-1,3-N-acetylglucosaminyltransferase_[EC:2.4.1.149]
K00742	GCNT2;_N-acetyllactosaminide_beta-1,6-N-acetylglucosaminyltransferase_[EC:2.4.1.150]
K00742	GCNT2;_N-acetyllactosaminide_beta-1,6-N-acetylglucosaminyltransferase_[EC:2.4.1.150]
K00743	GGTA1;_N-acetyllactosaminide_3-alpha-galactosyltransferase_[EC:2.4.1.87]
K00743	GGTA1;_N-acetyllactosaminide_3-alpha-galactosyltransferase_[EC:2.4.1.87]
K00744	MGAT5;_alpha-1,3(6)-mannosylglycoprotein_beta-1,6-N-acetyl-glucosaminyltransferase_[EC:2.4.1.155]
K00744	MGAT5;_alpha-1,3(6)-mannosylglycoprotein_beta-1,6-N-acetyl-glucosaminyltransferase_[EC:2.4.1.155]
K00746	CSGALNACT1_2;_chondroitin_sulfate_N-acetylgalactosaminyltransferase_44198_[EC:2.4.1.174_2.4.1.175]
K00746	CSGALNACT1_2;_chondroitin_sulfate_N-acetylgalactosaminyltransferase_44198_[EC:2.4.1.174_2.4.1.175]
K00747	CHPF;_chondroitin_polymerizing_factor_[EC:2.4.1.175_2.4.1.226]
K00747	CHPF;_chondroitin_polymerizing_factor_[EC:2.4.1.175_2.4.1.226]
K00748	lpxB;_lipid-A-disaccharide_synthase_[EC:2.4.1.182]
K00748	lpxB;_lipid-A-disaccharide_synthase_[EC:2.4.1.182]
K00748	lpxB;_lipid-A-disaccharide_synthase_[EC:2.4.1.182]
K00749	E2.4.1.183;_alpha-1,3-glucan_synthase_[EC:2.4.1.183]
K00750	GYG1,_GYG2;_glycogenin_[EC:2.4.1.186]
K00750	GYG1,_GYG2;_glycogenin_[EC:2.4.1.186]
K00752	hasA;_hyaluronan_synthase_[EC:2.4.1.212]
K00753	E2.4.1.214;_glycoprotein_3-alpha-L-fucosyltransferase_[EC:2.4.1.214]
K00753	E2.4.1.214;_glycoprotein_3-alpha-L-fucosyltransferase_[EC:2.4.1.214]
K00754	bshA;_L-malate_glycosyltransferase_[EC:2.4.1.-]
K00756	pdp;_pyrimidine-nucleoside_phosphorylase_[EC:2.4.2.2]
K00757	udp,_UPP;_uridine_phosphorylase_[EC:2.4.2.3]
K00757	udp,_UPP;_uridine_phosphorylase_[EC:2.4.2.3]
K00758	deoA,_TYMP;_thymidine_phosphorylase_[EC:2.4.2.4]
K00758	deoA,_TYMP;_thymidine_phosphorylase_[EC:2.4.2.4]
K00758	deoA,_TYMP;_thymidine_phosphorylase_[EC:2.4.2.4]
K00759	APRT,_apt;_adenine_phosphoribosyltransferase_[EC:2.4.2.7]
K00759	APRT,_apt;_adenine_phosphoribosyltransferase_[EC:2.4.2.7]
K00760	hprT,_hpt,_HPRT1;_hypoxanthine_phosphoribosyltransferase_[EC:2.4.2.8]
K00760	hprT,_hpt,_HPRT1;_hypoxanthine_phosphoribosyltransferase_[EC:2.4.2.8]
K00761	upp,_UPRT;_uracil_phosphoribosyltransferase_[EC:2.4.2.9]
K00762	pyrE;_orotate_phosphoribosyltransferase_[EC:2.4.2.10]
K00763	pncB,_NAPRT1;_nicotinate_phosphoribosyltransferase_[EC:6.3.4.21]
K00764	purF,_PPAT;_amidophosphoribosyltransferase_[EC:2.4.2.14]
K00764	purF,_PPAT;_amidophosphoribosyltransferase_[EC:2.4.2.14]
K00764	purF,_PPAT;_amidophosphoribosyltransferase_[EC:2.4.2.14]
K00765	hisG;_ATP_phosphoribosyltransferase_[EC:2.4.2.17]
K00766	trpD;_anthranilate_phosphoribosyltransferase_[EC:2.4.2.18]
K00767	nadC,_QPRT;_nicotinate-nucleotide_pyrophosphorylase_(carboxylating)_[EC:2.4.2.19]
K00768	E2.4.2.21,_cobU,_cobT;_nicotinate-nucleotide--dimethylbenzimidazole_phosphoribosyltransferase_[EC:2.4.2.21]
K00769	gpt;_xanthine_phosphoribosyltransferase_[EC:2.4.2.22]
K00770	E2.4.2.24;_1,4-beta-D-xylan_synthase_[EC:2.4.2.24]
K00770	E2.4.2.24;_1,4-beta-D-xylan_synthase_[EC:2.4.2.24]
K00771	XYLT;_protein_xylosyltransferase_[EC:2.4.2.26]
K00771	XYLT;_protein_xylosyltransferase_[EC:2.4.2.26]
K00771	XYLT;_protein_xylosyltransferase_[EC:2.4.2.26]
K00772	mtaP,_MTAP;_5'-methylthioadenosine_phosphorylase_[EC:2.4.2.28]
K00773	tgt,_QTRT1;_queuine_tRNA-ribosyltransferase_[EC:2.4.2.29]
K00774	PARP16;_poly_[ADP-ribose]_polymerase_16_[EC:2.4.2.30]
K00775	ART3;_ADP-ribosyltransferase_3_[EC:2.4.2.31]
K00776	tox;_NAD-diphthamide_ADP-ribosyltransferase_[EC:2.4.2.36]
K00778	SIAT1,_ST6GAL1;_beta-galactoside_alpha-2,6-sialyltransferase_(sialyltransferase_1)_[EC:2.4.99.1]
K00778	SIAT1,_ST6GAL1;_beta-galactoside_alpha-2,6-sialyltransferase_(sialyltransferase_1)_[EC:2.4.99.1]
K00778	SIAT1,_ST6GAL1;_beta-galactoside_alpha-2,6-sialyltransferase_(sialyltransferase_1)_[EC:2.4.99.1]
K00779	SIAT2,_ST6GAL2;_beta-galactoside_alpha-2,6-sialyltransferase_(sialyltransferase_2)_[EC:2.4.99.1]
K00779	SIAT2,_ST6GAL2;_beta-galactoside_alpha-2,6-sialyltransferase_(sialyltransferase_2)_[EC:2.4.99.1]
K00779	SIAT2,_ST6GAL2;_beta-galactoside_alpha-2,6-sialyltransferase_(sialyltransferase_2)_[EC:2.4.99.1]
K00780	SIAT4A;_beta-galactoside_alpha-2,3-sialyltransferase_(sialyltransferase_4A)_[EC:2.4.99.4]
K00780	SIAT4A;_beta-galactoside_alpha-2,3-sialyltransferase_(sialyltransferase_4A)_[EC:2.4.99.4]
K00780	SIAT4A;_beta-galactoside_alpha-2,3-sialyltransferase_(sialyltransferase_4A)_[EC:2.4.99.4]
K00780	SIAT4A;_beta-galactoside_alpha-2,3-sialyltransferase_(sialyltransferase_4A)_[EC:2.4.99.4]
K00780	SIAT4A;_beta-galactoside_alpha-2,3-sialyltransferase_(sialyltransferase_4A)_[EC:2.4.99.4]
K00781	SIAT6;_neolactotetraosylceramide_alpha-2,3-sialyltransferase_(sialyltransferase_6)_[EC:2.4.99.6]
K00781	SIAT6;_neolactotetraosylceramide_alpha-2,3-sialyltransferase_(sialyltransferase_6)_[EC:2.4.99.6]
K00781	SIAT6;_neolactotetraosylceramide_alpha-2,3-sialyltransferase_(sialyltransferase_6)_[EC:2.4.99.6]
K00781	SIAT6;_neolactotetraosylceramide_alpha-2,3-sialyltransferase_(sialyltransferase_6)_[EC:2.4.99.6]
K00781	SIAT6;_neolactotetraosylceramide_alpha-2,3-sialyltransferase_(sialyltransferase_6)_[EC:2.4.99.6]
K00781	SIAT6;_neolactotetraosylceramide_alpha-2,3-sialyltransferase_(sialyltransferase_6)_[EC:2.4.99.6]
K00782	lldG;_L-lactate_dehydrogenase_complex_protein_LldG
K00783	rlmH;_23S_rRNA_(pseudouridine1915-N3)-methyltransferase_[EC:2.1.1.177]
K00784	rnz;_ribonuclease_Z_[EC:3.1.26.11]
K00784	rnz;_ribonuclease_Z_[EC:3.1.26.11]
K00785	lst;_beta-galactosamide-alpha-2,3-sialyltransferase_[EC:2.4.99.-]
K00786	GALT29A;_beta-1,6-galactosyltransferase_[EC:2.4.1.-]
K00787	FDPS;_farnesyl_diphosphate_synthase_[EC:2.5.1.1_2.5.1.10]
K00787	FDPS;_farnesyl_diphosphate_synthase_[EC:2.5.1.1_2.5.1.10]
K00787	FDPS;_farnesyl_diphosphate_synthase_[EC:2.5.1.1_2.5.1.10]
K00787	FDPS;_farnesyl_diphosphate_synthase_[EC:2.5.1.1_2.5.1.10]
K00788	thiE;_thiamine-phosphate_pyrophosphorylase_[EC:2.5.1.3]
K00789	metK;_S-adenosylmethionine_synthetase_[EC:2.5.1.6]
K00790	murA;_UDP-N-acetylglucosamine_1-carboxyvinyltransferase_[EC:2.5.1.7]
K00790	murA;_UDP-N-acetylglucosamine_1-carboxyvinyltransferase_[EC:2.5.1.7]
K00790	murA;_UDP-N-acetylglucosamine_1-carboxyvinyltransferase_[EC:2.5.1.7]
K00791	miaA,_TRIT1;_tRNA_dimethylallyltransferase_[EC:2.5.1.75]
K00791	miaA,_TRIT1;_tRNA_dimethylallyltransferase_[EC:2.5.1.75]
K00791	miaA,_TRIT1;_tRNA_dimethylallyltransferase_[EC:2.5.1.75]
K00793	ribE,_RIB5;_riboflavin_synthase_[EC:2.5.1.9]
K00794	ribH,_RIB4;_6,7-dimethyl-8-ribityllumazine_synthase_[EC:2.5.1.78]
K00795	ispA;_farnesyl_diphosphate_synthase_[EC:2.5.1.1_2.5.1.10]
K00795	ispA;_farnesyl_diphosphate_synthase_[EC:2.5.1.1_2.5.1.10]
K00796	folP;_dihydropteroate_synthase_[EC:2.5.1.15]
K00797	speE,_SRM,_SPE3;_spermidine_synthase_[EC:2.5.1.16]
K00797	speE,_SRM,_SPE3;_spermidine_synthase_[EC:2.5.1.16]
K00797	speE,_SRM,_SPE3;_spermidine_synthase_[EC:2.5.1.16]
K00798	MMAB,_pduO;_cob(I)alamin_adenosyltransferase_[EC:2.5.1.17]
K00799	GST,_gst;_glutathione_S-transferase_[EC:2.5.1.18]
K00799	GST,_gst;_glutathione_S-transferase_[EC:2.5.1.18]
K00799	GST,_gst;_glutathione_S-transferase_[EC:2.5.1.18]
K00799	GST,_gst;_glutathione_S-transferase_[EC:2.5.1.18]
K00799	GST,_gst;_glutathione_S-transferase_[EC:2.5.1.18]
K00799	GST,_gst;_glutathione_S-transferase_[EC:2.5.1.18]
K00799	GST,_gst;_glutathione_S-transferase_[EC:2.5.1.18]
K00799	GST,_gst;_glutathione_S-transferase_[EC:2.5.1.18]
K00799	GST,_gst;_glutathione_S-transferase_[EC:2.5.1.18]
K00799	GST,_gst;_glutathione_S-transferase_[EC:2.5.1.18]
K00799	GST,_gst;_glutathione_S-transferase_[EC:2.5.1.18]
K00800	aroA;_3-phosphoshikimate_1-carboxyvinyltransferase_[EC:2.5.1.19]
K00801	FDFT1;_farnesyl-diphosphate_farnesyltransferase_[EC:2.5.1.21]
K00801	FDFT1;_farnesyl-diphosphate_farnesyltransferase_[EC:2.5.1.21]
K00801	FDFT1;_farnesyl-diphosphate_farnesyltransferase_[EC:2.5.1.21]
K00802	SMS;_spermine_synthase_[EC:2.5.1.22]
K00802	SMS;_spermine_synthase_[EC:2.5.1.22]
K00802	SMS;_spermine_synthase_[EC:2.5.1.22]
K00803	AGPS,_agpS;_alkyldihydroxyacetonephosphate_synthase_[EC:2.5.1.26]
K00803	AGPS,_agpS;_alkyldihydroxyacetonephosphate_synthase_[EC:2.5.1.26]
K00804	GGPS1;_geranylgeranyl_diphosphate_synthase,_type_III_[EC:2.5.1.1_2.5.1.10_2.5.1.29]
K00804	GGPS1;_geranylgeranyl_diphosphate_synthase,_type_III_[EC:2.5.1.1_2.5.1.10_2.5.1.29]
K00805	hepST;_heptaprenyl_diphosphate_synthase_[EC:2.5.1.30]
K00805	hepST;_heptaprenyl_diphosphate_synthase_[EC:2.5.1.30]
K00806	uppS;_undecaprenyl_diphosphate_synthase_[EC:2.5.1.31]
K00806	uppS;_undecaprenyl_diphosphate_synthase_[EC:2.5.1.31]
K00806	uppS;_undecaprenyl_diphosphate_synthase_[EC:2.5.1.31]
K00807	LTC4S;_leukotriene-C4_synthase_[EC:4.4.1.20]
K00808	hss;_homospermidine_synthase_[EC:2.5.1.44]
K00809	DHPS,_dys;_deoxyhypusine_synthase_[EC:2.5.1.46]
K00810	UBIAD1;_menadiol_prenyltransferase_[EC:2.5.1.-]
K00811	ASP5;_aspartate_aminotransferase,_chloroplastic_[EC:2.6.1.1]
K00811	ASP5;_aspartate_aminotransferase,_chloroplastic_[EC:2.6.1.1]
K00811	ASP5;_aspartate_aminotransferase,_chloroplastic_[EC:2.6.1.1]
K00811	ASP5;_aspartate_aminotransferase,_chloroplastic_[EC:2.6.1.1]
K00811	ASP5;_aspartate_aminotransferase,_chloroplastic_[EC:2.6.1.1]
K00811	ASP5;_aspartate_aminotransferase,_chloroplastic_[EC:2.6.1.1]
K00811	ASP5;_aspartate_aminotransferase,_chloroplastic_[EC:2.6.1.1]
K00811	ASP5;_aspartate_aminotransferase,_chloroplastic_[EC:2.6.1.1]
K00811	ASP5;_aspartate_aminotransferase,_chloroplastic_[EC:2.6.1.1]
K00811	ASP5;_aspartate_aminotransferase,_chloroplastic_[EC:2.6.1.1]
K00812	aspB;_aspartate_aminotransferase_[EC:2.6.1.1]
K00812	aspB;_aspartate_aminotransferase_[EC:2.6.1.1]
K00812	aspB;_aspartate_aminotransferase_[EC:2.6.1.1]
K00812	aspB;_aspartate_aminotransferase_[EC:2.6.1.1]
K00812	aspB;_aspartate_aminotransferase_[EC:2.6.1.1]
K00812	aspB;_aspartate_aminotransferase_[EC:2.6.1.1]
K00812	aspB;_aspartate_aminotransferase_[EC:2.6.1.1]
K00812	aspB;_aspartate_aminotransferase_[EC:2.6.1.1]
K00812	aspB;_aspartate_aminotransferase_[EC:2.6.1.1]
K00812	aspB;_aspartate_aminotransferase_[EC:2.6.1.1]
K00812	aspB;_aspartate_aminotransferase_[EC:2.6.1.1]
K00813	aspC;_aspartate_aminotransferase_[EC:2.6.1.1]
K00813	aspC;_aspartate_aminotransferase_[EC:2.6.1.1]
K00813	aspC;_aspartate_aminotransferase_[EC:2.6.1.1]
K00813	aspC;_aspartate_aminotransferase_[EC:2.6.1.1]
K00813	aspC;_aspartate_aminotransferase_[EC:2.6.1.1]
K00813	aspC;_aspartate_aminotransferase_[EC:2.6.1.1]
K00813	aspC;_aspartate_aminotransferase_[EC:2.6.1.1]
K00813	aspC;_aspartate_aminotransferase_[EC:2.6.1.1]
K00813	aspC;_aspartate_aminotransferase_[EC:2.6.1.1]
K00813	aspC;_aspartate_aminotransferase_[EC:2.6.1.1]
K00813	aspC;_aspartate_aminotransferase_[EC:2.6.1.1]
K00814	GPT,_ALT;_alanine_transaminase_[EC:2.6.1.2]
K00814	GPT,_ALT;_alanine_transaminase_[EC:2.6.1.2]
K00814	GPT,_ALT;_alanine_transaminase_[EC:2.6.1.2]
K00814	GPT,_ALT;_alanine_transaminase_[EC:2.6.1.2]
K00815	TAT;_tyrosine_aminotransferase_[EC:2.6.1.5]
K00815	TAT;_tyrosine_aminotransferase_[EC:2.6.1.5]
K00815	TAT;_tyrosine_aminotransferase_[EC:2.6.1.5]
K00815	TAT;_tyrosine_aminotransferase_[EC:2.6.1.5]
K00815	TAT;_tyrosine_aminotransferase_[EC:2.6.1.5]
K00815	TAT;_tyrosine_aminotransferase_[EC:2.6.1.5]
K00815	TAT;_tyrosine_aminotransferase_[EC:2.6.1.5]
K00815	TAT;_tyrosine_aminotransferase_[EC:2.6.1.5]
K00815	TAT;_tyrosine_aminotransferase_[EC:2.6.1.5]
K00816	CCBL;_kynurenine---oxoglutarate_transaminase_/_cysteine-S-conjugate_beta-lyase_/_glutamine---phenylpyruvate_transaminase_[EC:2.6.1.7_4.4.1.13_2.6.1.64]
K00816	CCBL;_kynurenine---oxoglutarate_transaminase_/_cysteine-S-conjugate_beta-lyase_/_glutamine---phenylpyruvate_transaminase_[EC:2.6.1.7_4.4.1.13_2.6.1.64]
K00816	CCBL;_kynurenine---oxoglutarate_transaminase_/_cysteine-S-conjugate_beta-lyase_/_glutamine---phenylpyruvate_transaminase_[EC:2.6.1.7_4.4.1.13_2.6.1.64]
K00816	CCBL;_kynurenine---oxoglutarate_transaminase_/_cysteine-S-conjugate_beta-lyase_/_glutamine---phenylpyruvate_transaminase_[EC:2.6.1.7_4.4.1.13_2.6.1.64]
K00816	CCBL;_kynurenine---oxoglutarate_transaminase_/_cysteine-S-conjugate_beta-lyase_/_glutamine---phenylpyruvate_transaminase_[EC:2.6.1.7_4.4.1.13_2.6.1.64]
K00817	hisC;_histidinol-phosphate_aminotransferase_[EC:2.6.1.9]
K00817	hisC;_histidinol-phosphate_aminotransferase_[EC:2.6.1.9]
K00817	hisC;_histidinol-phosphate_aminotransferase_[EC:2.6.1.9]
K00817	hisC;_histidinol-phosphate_aminotransferase_[EC:2.6.1.9]
K00817	hisC;_histidinol-phosphate_aminotransferase_[EC:2.6.1.9]
K00817	hisC;_histidinol-phosphate_aminotransferase_[EC:2.6.1.9]
K00817	hisC;_histidinol-phosphate_aminotransferase_[EC:2.6.1.9]
K00818	E2.6.1.11,_argD;_acetylornithine_aminotransferase_[EC:2.6.1.11]
K00818	E2.6.1.11,_argD;_acetylornithine_aminotransferase_[EC:2.6.1.11]
K00819	rocD,_OAT;_ornithine--oxo-acid_transaminase_[EC:2.6.1.13]
K00819	rocD,_OAT;_ornithine--oxo-acid_transaminase_[EC:2.6.1.13]
K00820	glmS,_GFPT;_glutamine---fructose-6-phosphate_transaminase_(isomerizing)_[EC:2.6.1.16]
K00820	glmS,_GFPT;_glutamine---fructose-6-phosphate_transaminase_(isomerizing)_[EC:2.6.1.16]
K00820	glmS,_GFPT;_glutamine---fructose-6-phosphate_transaminase_(isomerizing)_[EC:2.6.1.16]
K00820	glmS,_GFPT;_glutamine---fructose-6-phosphate_transaminase_(isomerizing)_[EC:2.6.1.16]
K00821	argD;_acetylornithine/N-succinyldiaminopimelate_aminotransferase_[EC:2.6.1.11_2.6.1.17]
K00821	argD;_acetylornithine/N-succinyldiaminopimelate_aminotransferase_[EC:2.6.1.11_2.6.1.17]
K00821	argD;_acetylornithine/N-succinyldiaminopimelate_aminotransferase_[EC:2.6.1.11_2.6.1.17]
K00822	E2.6.1.18;_beta-alanine--pyruvate_transaminase_[EC:2.6.1.18]
K00822	E2.6.1.18;_beta-alanine--pyruvate_transaminase_[EC:2.6.1.18]
K00822	E2.6.1.18;_beta-alanine--pyruvate_transaminase_[EC:2.6.1.18]
K00822	E2.6.1.18;_beta-alanine--pyruvate_transaminase_[EC:2.6.1.18]
K00823	puuE;_4-aminobutyrate_aminotransferase_[EC:2.6.1.19]
K00823	puuE;_4-aminobutyrate_aminotransferase_[EC:2.6.1.19]
K00823	puuE;_4-aminobutyrate_aminotransferase_[EC:2.6.1.19]
K00823	puuE;_4-aminobutyrate_aminotransferase_[EC:2.6.1.19]
K00823	puuE;_4-aminobutyrate_aminotransferase_[EC:2.6.1.19]
K00824	dat;_D-alanine_transaminase_[EC:2.6.1.21]
K00824	dat;_D-alanine_transaminase_[EC:2.6.1.21]
K00824	dat;_D-alanine_transaminase_[EC:2.6.1.21]
K00824	dat;_D-alanine_transaminase_[EC:2.6.1.21]
K00824	dat;_D-alanine_transaminase_[EC:2.6.1.21]
K00824	dat;_D-alanine_transaminase_[EC:2.6.1.21]
K00825	AADAT,_KAT2;_kynurenine/2-aminoadipate_aminotransferase_[EC:2.6.1.7_2.6.1.39]
K00825	AADAT,_KAT2;_kynurenine/2-aminoadipate_aminotransferase_[EC:2.6.1.7_2.6.1.39]
K00825	AADAT,_KAT2;_kynurenine/2-aminoadipate_aminotransferase_[EC:2.6.1.7_2.6.1.39]
K00825	AADAT,_KAT2;_kynurenine/2-aminoadipate_aminotransferase_[EC:2.6.1.7_2.6.1.39]
K00826	E2.6.1.42,_ilvE;_branched-chain_amino_acid_aminotransferase_[EC:2.6.1.42]
K00826	E2.6.1.42,_ilvE;_branched-chain_amino_acid_aminotransferase_[EC:2.6.1.42]
K00826	E2.6.1.42,_ilvE;_branched-chain_amino_acid_aminotransferase_[EC:2.6.1.42]
K00826	E2.6.1.42,_ilvE;_branched-chain_amino_acid_aminotransferase_[EC:2.6.1.42]
K00826	E2.6.1.42,_ilvE;_branched-chain_amino_acid_aminotransferase_[EC:2.6.1.42]
K00826	E2.6.1.42,_ilvE;_branched-chain_amino_acid_aminotransferase_[EC:2.6.1.42]
K00827	AGXT2;_alanine-glyoxylate_transaminase_/_(R)-3-amino-2-methylpropionate-pyruvate_transaminase_[EC:2.6.1.44_2.6.1.40]
K00827	AGXT2;_alanine-glyoxylate_transaminase_/_(R)-3-amino-2-methylpropionate-pyruvate_transaminase_[EC:2.6.1.44_2.6.1.40]
K00827	AGXT2;_alanine-glyoxylate_transaminase_/_(R)-3-amino-2-methylpropionate-pyruvate_transaminase_[EC:2.6.1.44_2.6.1.40]
K00827	AGXT2;_alanine-glyoxylate_transaminase_/_(R)-3-amino-2-methylpropionate-pyruvate_transaminase_[EC:2.6.1.44_2.6.1.40]
K00827	AGXT2;_alanine-glyoxylate_transaminase_/_(R)-3-amino-2-methylpropionate-pyruvate_transaminase_[EC:2.6.1.44_2.6.1.40]
K00830	AGXT;_alanine-glyoxylate_transaminase_/_serine-glyoxylate_transaminase_/_serine-pyruvate_transaminase_[EC:2.6.1.44_2.6.1.45_2.6.1.51]
K00830	AGXT;_alanine-glyoxylate_transaminase_/_serine-glyoxylate_transaminase_/_serine-pyruvate_transaminase_[EC:2.6.1.44_2.6.1.45_2.6.1.51]
K00830	AGXT;_alanine-glyoxylate_transaminase_/_serine-glyoxylate_transaminase_/_serine-pyruvate_transaminase_[EC:2.6.1.44_2.6.1.45_2.6.1.51]
K00830	AGXT;_alanine-glyoxylate_transaminase_/_serine-glyoxylate_transaminase_/_serine-pyruvate_transaminase_[EC:2.6.1.44_2.6.1.45_2.6.1.51]
K00830	AGXT;_alanine-glyoxylate_transaminase_/_serine-glyoxylate_transaminase_/_serine-pyruvate_transaminase_[EC:2.6.1.44_2.6.1.45_2.6.1.51]
K00830	AGXT;_alanine-glyoxylate_transaminase_/_serine-glyoxylate_transaminase_/_serine-pyruvate_transaminase_[EC:2.6.1.44_2.6.1.45_2.6.1.51]
K00831	serC,_PSAT1;_phosphoserine_aminotransferase_[EC:2.6.1.52]
K00831	serC,_PSAT1;_phosphoserine_aminotransferase_[EC:2.6.1.52]
K00831	serC,_PSAT1;_phosphoserine_aminotransferase_[EC:2.6.1.52]
K00831	serC,_PSAT1;_phosphoserine_aminotransferase_[EC:2.6.1.52]
K00831	serC,_PSAT1;_phosphoserine_aminotransferase_[EC:2.6.1.52]
K00832	tyrB;_aromatic-amino-acid_transaminase_[EC:2.6.1.57]
K00832	tyrB;_aromatic-amino-acid_transaminase_[EC:2.6.1.57]
K00832	tyrB;_aromatic-amino-acid_transaminase_[EC:2.6.1.57]
K00832	tyrB;_aromatic-amino-acid_transaminase_[EC:2.6.1.57]
K00832	tyrB;_aromatic-amino-acid_transaminase_[EC:2.6.1.57]
K00832	tyrB;_aromatic-amino-acid_transaminase_[EC:2.6.1.57]
K00832	tyrB;_aromatic-amino-acid_transaminase_[EC:2.6.1.57]
K00832	tyrB;_aromatic-amino-acid_transaminase_[EC:2.6.1.57]
K00833	bioA;_adenosylmethionine---8-amino-7-oxononanoate_aminotransferase_[EC:2.6.1.62]
K00833	bioA;_adenosylmethionine---8-amino-7-oxononanoate_aminotransferase_[EC:2.6.1.62]
K00835	avtA;_valine--pyruvate_aminotransferase_[EC:2.6.1.66]
K00835	avtA;_valine--pyruvate_aminotransferase_[EC:2.6.1.66]
K00836	ectB,_dat;_diaminobutyrate-2-oxoglutarate_transaminase_[EC:2.6.1.76]
K00836	ectB,_dat;_diaminobutyrate-2-oxoglutarate_transaminase_[EC:2.6.1.76]
K00837	ISS1,_VAS1;_aromatic_aminotransferase_[EC:2.6.1.-]
K00837	ISS1,_VAS1;_aromatic_aminotransferase_[EC:2.6.1.-]
K00838	ARO8;_aromatic_amino_acid_aminotransferase_I_/_2-aminoadipate_transaminase_[EC:2.6.1.57_2.6.1.39_2.6.1.27_2.6.1.5]
K00838	ARO8;_aromatic_amino_acid_aminotransferase_I_/_2-aminoadipate_transaminase_[EC:2.6.1.57_2.6.1.39_2.6.1.27_2.6.1.5]
K00838	ARO8;_aromatic_amino_acid_aminotransferase_I_/_2-aminoadipate_transaminase_[EC:2.6.1.57_2.6.1.39_2.6.1.27_2.6.1.5]
K00838	ARO8;_aromatic_amino_acid_aminotransferase_I_/_2-aminoadipate_transaminase_[EC:2.6.1.57_2.6.1.39_2.6.1.27_2.6.1.5]
K00838	ARO8;_aromatic_amino_acid_aminotransferase_I_/_2-aminoadipate_transaminase_[EC:2.6.1.57_2.6.1.39_2.6.1.27_2.6.1.5]
K00838	ARO8;_aromatic_amino_acid_aminotransferase_I_/_2-aminoadipate_transaminase_[EC:2.6.1.57_2.6.1.39_2.6.1.27_2.6.1.5]
K00838	ARO8;_aromatic_amino_acid_aminotransferase_I_/_2-aminoadipate_transaminase_[EC:2.6.1.57_2.6.1.39_2.6.1.27_2.6.1.5]
K00838	ARO8;_aromatic_amino_acid_aminotransferase_I_/_2-aminoadipate_transaminase_[EC:2.6.1.57_2.6.1.39_2.6.1.27_2.6.1.5]
K00838	ARO8;_aromatic_amino_acid_aminotransferase_I_/_2-aminoadipate_transaminase_[EC:2.6.1.57_2.6.1.39_2.6.1.27_2.6.1.5]
K00838	ARO8;_aromatic_amino_acid_aminotransferase_I_/_2-aminoadipate_transaminase_[EC:2.6.1.57_2.6.1.39_2.6.1.27_2.6.1.5]
K00838	ARO8;_aromatic_amino_acid_aminotransferase_I_/_2-aminoadipate_transaminase_[EC:2.6.1.57_2.6.1.39_2.6.1.27_2.6.1.5]
K00839	pucG;_(S)-ureidoglycine---glyoxylate_transaminase_[EC:2.6.1.112]
K00839	pucG;_(S)-ureidoglycine---glyoxylate_transaminase_[EC:2.6.1.112]
K00840	astC;_succinylornithine_aminotransferase_[EC:2.6.1.81]
K00840	astC;_succinylornithine_aminotransferase_[EC:2.6.1.81]
K00841	patA;_aminotransferase_[EC:2.6.1.-]
K00841	patA;_aminotransferase_[EC:2.6.1.-]
K00843	SWNA;_swainsonine_biosynthesis_aminotransferase_SwnA_[EC:2.6.1.-]
K00844	HK;_hexokinase_[EC:2.7.1.1]
K00844	HK;_hexokinase_[EC:2.7.1.1]
K00844	HK;_hexokinase_[EC:2.7.1.1]
K00844	HK;_hexokinase_[EC:2.7.1.1]
K00844	HK;_hexokinase_[EC:2.7.1.1]
K00844	HK;_hexokinase_[EC:2.7.1.1]
K00844	HK;_hexokinase_[EC:2.7.1.1]
K00844	HK;_hexokinase_[EC:2.7.1.1]
K00844	HK;_hexokinase_[EC:2.7.1.1]
K00844	HK;_hexokinase_[EC:2.7.1.1]
K00844	HK;_hexokinase_[EC:2.7.1.1]
K00844	HK;_hexokinase_[EC:2.7.1.1]
K00844	HK;_hexokinase_[EC:2.7.1.1]
K00844	HK;_hexokinase_[EC:2.7.1.1]
K00845	glk;_glucokinase_[EC:2.7.1.2]
K00845	glk;_glucokinase_[EC:2.7.1.2]
K00845	glk;_glucokinase_[EC:2.7.1.2]
K00845	glk;_glucokinase_[EC:2.7.1.2]
K00845	glk;_glucokinase_[EC:2.7.1.2]
K00845	glk;_glucokinase_[EC:2.7.1.2]
K00846	KHK;_ketohexokinase_[EC:2.7.1.3]
K00846	KHK;_ketohexokinase_[EC:2.7.1.3]
K00847	E2.7.1.4,_scrK;_fructokinase_[EC:2.7.1.4]
K00847	E2.7.1.4,_scrK;_fructokinase_[EC:2.7.1.4]
K00847	E2.7.1.4,_scrK;_fructokinase_[EC:2.7.1.4]
K00848	rhaB;_rhamnulokinase_[EC:2.7.1.5]
K00848	rhaB;_rhamnulokinase_[EC:2.7.1.5]
K00849	galK;_galactokinase_[EC:2.7.1.6]
K00849	galK;_galactokinase_[EC:2.7.1.6]
K00849	galK;_galactokinase_[EC:2.7.1.6]
K00850	pfkA,_PFK;_6-phosphofructokinase_1_[EC:2.7.1.11]
K00850	pfkA,_PFK;_6-phosphofructokinase_1_[EC:2.7.1.11]
K00850	pfkA,_PFK;_6-phosphofructokinase_1_[EC:2.7.1.11]
K00850	pfkA,_PFK;_6-phosphofructokinase_1_[EC:2.7.1.11]
K00850	pfkA,_PFK;_6-phosphofructokinase_1_[EC:2.7.1.11]
K00850	pfkA,_PFK;_6-phosphofructokinase_1_[EC:2.7.1.11]
K00850	pfkA,_PFK;_6-phosphofructokinase_1_[EC:2.7.1.11]
K00850	pfkA,_PFK;_6-phosphofructokinase_1_[EC:2.7.1.11]
K00850	pfkA,_PFK;_6-phosphofructokinase_1_[EC:2.7.1.11]
K00850	pfkA,_PFK;_6-phosphofructokinase_1_[EC:2.7.1.11]
K00850	pfkA,_PFK;_6-phosphofructokinase_1_[EC:2.7.1.11]
K00850	pfkA,_PFK;_6-phosphofructokinase_1_[EC:2.7.1.11]
K00851	E2.7.1.12,_gntK,_idnK;_gluconokinase_[EC:2.7.1.12]
K00852	rbsK,_RBKS;_ribokinase_[EC:2.7.1.15]
K00853	araB;_L-ribulokinase_[EC:2.7.1.16]
K00854	xylB,_XYLB;_xylulokinase_[EC:2.7.1.17]
K00855	PRK,_prkB;_phosphoribulokinase_[EC:2.7.1.19]
K00856	E2.7.1.20,_ADK;_adenosine_kinase_[EC:2.7.1.20]
K00857	tdk,_TK;_thymidine_kinase_[EC:2.7.1.21]
K00857	tdk,_TK;_thymidine_kinase_[EC:2.7.1.21]
K00858	ppnK,_NADK;_NAD+_kinase_[EC:2.7.1.23]
K00859	coaE;_dephospho-CoA_kinase_[EC:2.7.1.24]
K00860	cysC;_adenylylsulfate_kinase_[EC:2.7.1.25]
K00860	cysC;_adenylylsulfate_kinase_[EC:2.7.1.25]
K00861	RFK,_FMN1;_riboflavin_kinase_[EC:2.7.1.26]
K00862	eryA;_erythritol_kinase_(D-erythritol_1-phosphate-forming)_[EC:2.7.1.215]
K00863	DAK,_TKFC;_triose/dihydroxyacetone_kinase_/_FAD-AMP_lyase_(cyclizing)_[EC:2.7.1.28_2.7.1.29_4.6.1.15]
K00863	DAK,_TKFC;_triose/dihydroxyacetone_kinase_/_FAD-AMP_lyase_(cyclizing)_[EC:2.7.1.28_2.7.1.29_4.6.1.15]
K00863	DAK,_TKFC;_triose/dihydroxyacetone_kinase_/_FAD-AMP_lyase_(cyclizing)_[EC:2.7.1.28_2.7.1.29_4.6.1.15]
K00863	DAK,_TKFC;_triose/dihydroxyacetone_kinase_/_FAD-AMP_lyase_(cyclizing)_[EC:2.7.1.28_2.7.1.29_4.6.1.15]
K00864	glpK,_GK;_glycerol_kinase_[EC:2.7.1.30]
K00864	glpK,_GK;_glycerol_kinase_[EC:2.7.1.30]
K00864	glpK,_GK;_glycerol_kinase_[EC:2.7.1.30]
K00864	glpK,_GK;_glycerol_kinase_[EC:2.7.1.30]
K00865	glxK,_garK;_glycerate_2-kinase_[EC:2.7.1.165]
K00865	glxK,_garK;_glycerate_2-kinase_[EC:2.7.1.165]
K00865	glxK,_garK;_glycerate_2-kinase_[EC:2.7.1.165]
K00866	CKI1;_choline_kinase_[EC:2.7.1.32]
K00867	coaA;_type_I_pantothenate_kinase_[EC:2.7.1.33]
K00868	pdxK,_pdxY;_pyridoxine_kinase_[EC:2.7.1.35]
K00869	E2.7.1.36,_MVK,_mvaK1;_mevalonate_kinase_[EC:2.7.1.36]
K00869	E2.7.1.36,_MVK,_mvaK1;_mevalonate_kinase_[EC:2.7.1.36]
K00871	PHKG;_phosphorylase_kinase_gamma_subunit_[EC:2.7.11.19]
K00871	PHKG;_phosphorylase_kinase_gamma_subunit_[EC:2.7.11.19]
K00871	PHKG;_phosphorylase_kinase_gamma_subunit_[EC:2.7.11.19]
K00871	PHKG;_phosphorylase_kinase_gamma_subunit_[EC:2.7.11.19]
K00872	thrB;_homoserine_kinase_[EC:2.7.1.39]
K00873	PK,_pyk;_pyruvate_kinase_[EC:2.7.1.40]
K00873	PK,_pyk;_pyruvate_kinase_[EC:2.7.1.40]
K00873	PK,_pyk;_pyruvate_kinase_[EC:2.7.1.40]
K00873	PK,_pyk;_pyruvate_kinase_[EC:2.7.1.40]
K00873	PK,_pyk;_pyruvate_kinase_[EC:2.7.1.40]
K00873	PK,_pyk;_pyruvate_kinase_[EC:2.7.1.40]
K00873	PK,_pyk;_pyruvate_kinase_[EC:2.7.1.40]
K00873	PK,_pyk;_pyruvate_kinase_[EC:2.7.1.40]
K00873	PK,_pyk;_pyruvate_kinase_[EC:2.7.1.40]
K00873	PK,_pyk;_pyruvate_kinase_[EC:2.7.1.40]
K00874	kdgK;_2-dehydro-3-deoxygluconokinase_[EC:2.7.1.45]
K00875	rbtK;_D-ribulokinase_[EC:2.7.1.47]
K00876	udk,_UCK;_uridine_kinase_[EC:2.7.1.48]
K00876	udk,_UCK;_uridine_kinase_[EC:2.7.1.48]
K00877	THI20;_hydroxymethylpyrimidine/phosphomethylpyrimidine_kinase_/_thiaminase_[EC:2.7.1.49_2.7.4.7_3.5.99.2]
K00878	thiM;_hydroxyethylthiazole_kinase_[EC:2.7.1.50]
K00879	fucK;_L-fuculokinase_[EC:2.7.1.51]
K00880	lyxK;_L-xylulokinase_[EC:2.7.1.53]
K00880	lyxK;_L-xylulokinase_[EC:2.7.1.53]
K00881	alsK;_allose_kinase_[EC:2.7.1.55]
K00882	fruK;_1-phosphofructokinase_[EC:2.7.1.56]
K00882	fruK;_1-phosphofructokinase_[EC:2.7.1.56]
K00883	dgoK;_2-dehydro-3-deoxygalactonokinase_[EC:2.7.1.58]
K00884	NAGK,_nagK;_N-acetylglucosamine_kinase_[EC:2.7.1.59]
K00885	nanK;_N-acylmannosamine_kinase_[EC:2.7.1.60]
K00886	ppgK;_polyphosphate_glucokinase_[EC:2.7.1.63]
K00886	ppgK;_polyphosphate_glucokinase_[EC:2.7.1.63]
K00887	dgkA;_undecaprenol_kinase_[EC:2.7.1.66]
K00888	PI4KA;_phosphatidylinositol_4-kinase_A_[EC:2.7.1.67]
K00888	PI4KA;_phosphatidylinositol_4-kinase_A_[EC:2.7.1.67]
K00888	PI4KA;_phosphatidylinositol_4-kinase_A_[EC:2.7.1.67]
K00888	PI4KA;_phosphatidylinositol_4-kinase_A_[EC:2.7.1.67]
K00889	PIP5K;_1-phosphatidylinositol-4-phosphate_5-kinase_[EC:2.7.1.68]
K00889	PIP5K;_1-phosphatidylinositol-4-phosphate_5-kinase_[EC:2.7.1.68]
K00889	PIP5K;_1-phosphatidylinositol-4-phosphate_5-kinase_[EC:2.7.1.68]
K00889	PIP5K;_1-phosphatidylinositol-4-phosphate_5-kinase_[EC:2.7.1.68]
K00889	PIP5K;_1-phosphatidylinositol-4-phosphate_5-kinase_[EC:2.7.1.68]
K00889	PIP5K;_1-phosphatidylinositol-4-phosphate_5-kinase_[EC:2.7.1.68]
K00889	PIP5K;_1-phosphatidylinositol-4-phosphate_5-kinase_[EC:2.7.1.68]
K00889	PIP5K;_1-phosphatidylinositol-4-phosphate_5-kinase_[EC:2.7.1.68]
K00889	PIP5K;_1-phosphatidylinositol-4-phosphate_5-kinase_[EC:2.7.1.68]
K00889	PIP5K;_1-phosphatidylinositol-4-phosphate_5-kinase_[EC:2.7.1.68]
K00889	PIP5K;_1-phosphatidylinositol-4-phosphate_5-kinase_[EC:2.7.1.68]
K00891	aroK,_aroL;_shikimate_kinase_[EC:2.7.1.71]
K00892	gsk;_inosine_kinase_[EC:2.7.1.73]
K00893	DCK;_deoxycitidine_kinase_[EC:2.7.1.74]
K00893	DCK;_deoxycitidine_kinase_[EC:2.7.1.74]
K00894	ETNK,_EKI;_ethanolamine_kinase_[EC:2.7.1.82]
K00895	pfp,_PFP;_diphosphate-dependent_phosphofructokinase_[EC:2.7.1.90]
K00895	pfp,_PFP;_diphosphate-dependent_phosphofructokinase_[EC:2.7.1.90]
K00895	pfp,_PFP;_diphosphate-dependent_phosphofructokinase_[EC:2.7.1.90]
K00897	aphA;_kanamycin_kinase_[EC:2.7.1.95]
K00898	PDK2_3_4;_pyruvate_dehydrogenase_kinase_37319_[EC:2.7.11.2]
K00899	mtnK;_5-methylthioribose_kinase_[EC:2.7.1.100]
K00900	E2.7.1.105,_PFK;_6-phosphofructo-2-kinase_[EC:2.7.1.105]
K00901	dgkA,_DGK;_diacylglycerol_kinase_(ATP)_[EC:2.7.1.107]
K00901	dgkA,_DGK;_diacylglycerol_kinase_(ATP)_[EC:2.7.1.107]
[truncated: 50,753 more rows]
